# Supplementary material for: catena-Poly[[[diiodidomercury(II)]-μ-N,N′-di-3-pyridylpyridine-2,6-dicarboxamide] dimethyl­formamide solvate]
Source: Acta Crystallogr Sect E Struct Rep Online. 2008 Nov 13;64(Pt 12):m1533. doi: 10.1107/S1600536808036581 (PMC2960109; doi:10.1107/S1600536808036581)
Supplement: Supplementary file 1 [file e-64-m1533-sup1.cif]

##############################################################################
###                                                                        ###
###        Electronic paper (Acta Crystallographica Section E)             ###
###                                                                        ###
##############################################################################
#                                                                            #
# This CIF contains the data in a paper accepted for publication in Acta     #
# Crystallographica Section E. It conforms to the requirements of Notes      #
# for Authors for Section E, and has been peer reviewed under the auspices   #
# of the IUCr Commission on Journals.                                        #
#                                                                            #
# Full details of the Crystallographic Information File format               #
# are given in the paper "The Crystallographic Information File (CIF):       #
# a New Standard Archive File for Crystallography" by S. R. Hall, F. H.      #
# Allen and I. D. Brown [Acta Cryst. (1991), A47, 655-685].                  #
#                                                                            #
# The current version of the core CIF dictionary is obtainable from          #
# ftp://ftp.iucr.org/pub/cif_core.dic. The current version number is 2.4.    #
#                                                                            #
# Software is freely available for graphical display of the structure(s) in  #
# this CIF.  For information consult the CIF home page http://www.iucr.org/  #
# cif/home.html                                                              #
#                                                                            #
# This file may be used for bona fide research purposes within the           #
# scientific community so long as proper attribution is given to the journal # 
# article from which it was obtained.                                        #
#                                                                            #
##############################################################################
                                             
data_global
_audit_creation_method     'SHELXL-97'
_journal_date_recd_electronic     2008-10-20
_journal_date_accepted     2008-11-07
_journal_name_full     'Acta Crystallographica, Section E'
_journal_year     2008
_journal_volume     64
_journal_issue     12
_journal_page_first     m1533
_journal_page_last     m1533
_journal_paper_category     QM
_journal_coeditor_code     HG2428
_publ_contact_author_name     'Dr. Jie Wu'
_publ_contact_author_address
;
 Department of Chemistry
 Zhengzhou University
 Zhengzhou
 450052
 People's Republic of China
;
_publ_contact_author_email     'wujie@zzu.edu.cn'
_publ_contact_author_fax     '86 371 67761744'
_publ_contact_author_phone     '86 371 67761744'
_publ_section_title
;\
<i>catena</i>-Poly[[[diiodidomercury(II)]-\m-<i>N</i>,<i>N</i>'-di-3-\
pyridylpyridine-2,6-dicarboxamide] dimethylformamide solvate]
;
loop_
    _publ_author_name
    _publ_author_footnote
    _publ_author_address
    'Li-Hua Huang' ?
;
 Department of Chemistry
 Zhengzhou University
 Zhengzhou 450052
 People's Republic of China
;
    'Jie Wu' ?
;
 Department of Chemistry
 Zhengzhou University
 Zhengzhou  450052
 People's Republic of China
;
    'Fang-Fang Pan' ?
;
 Department of Chemistry
 Zhengzhou University
 Zhengzhou 450052
 People's Republic of China
;
data_I
_audit_creation_method     SHELXL-97
_chemical_name_systematic
;
<i>catena</i>-Poly[[[diiodidomercury(II)]-\m-<i>N</i>,<i>N</i>'-di-3-\
pyridylpyridine-2,6-dicarboxamide] dimethylformamide solvate]
;
_chemical_name_common     ?
_chemical_formula_moiety     'C17 H13 Hg I2 N5 O2, C3 H7 N O'
_chemical_formula_sum     'C20 H20 Hg I2 N6 O3'
_chemical_formula_iupac     '[Hg I2 (C17 H13 N5 O2)], C3 H7 N O'
_chemical_formula_weight     846.81
_chemical_melting_point     ?
_symmetry_cell_setting     'Orthorhombic'
_symmetry_space_group_name_H-M     'P b c a'
_symmetry_space_group_name_Hall     '-P 2ac 2ab'
loop_
    _symmetry_equiv_pos_as_xyz
    'x, y, z'
    '-x+1/2, -y, z+1/2'
    '-x, y+1/2, -z+1/2'
    'x+1/2, -y+1/2, -z'
    '-x, -y, -z'
    'x-1/2, y, -z-1/2'
    'x, -y-1/2, z-1/2'
    '-x-1/2, y-1/2, z'
_cell_length_a     21.295(4)
_cell_length_b     9.7177(19)
_cell_length_c     24.440(5)
_cell_angle_alpha     90.0
_cell_angle_beta     90.0
_cell_angle_gamma     90.0
_cell_volume     5057.5(17)
_cell_formula_units_Z     8
_cell_measurement_reflns_used     8721
_cell_measurement_theta_min     3.1484
_cell_measurement_theta_max     26.0281
_cell_measurement_temperature     293(2)
_exptl_crystal_description     'Prism'
_exptl_crystal_colour     'Colorless'
_exptl_crystal_size_max     0.20
_exptl_crystal_size_mid     0.18
_exptl_crystal_size_min     0.08
_exptl_crystal_density_diffrn     2.224
_exptl_crystal_density_meas     ?
_exptl_crystal_density_method     'not measured'
_exptl_crystal_F_000     3136
_exptl_absorpt_coefficient_mu     8.560
_exptl_absorpt_correction_type     'Numerical'
_exptl_absorpt_process_details     '(CrystalClear; Rigaku/MSC, 2006)'
_exptl_absorpt_correction_T_min     0.2793
_exptl_absorpt_correction_T_max     0.5475
_exptl_special_details
;
;
_diffrn_ambient_temperature     291(2)
_diffrn_radiation_type     MoK\a
_diffrn_radiation_wavelength     0.71073
_diffrn_radiation_source     'fine-focus sealed tube'
_diffrn_radiation_monochromator     graphite
_diffrn_measurement_device_type     Saturn724
_diffrn_measurement_method     'dtprofit.ref'
_diffrn_detector_area_resol_mean     28.5714
_diffrn_reflns_number     48014
_diffrn_reflns_av_R_equivalents     0.0731
_diffrn_reflns_av_sigmaI/netI     0.0328
_diffrn_reflns_theta_min     3.29
_diffrn_reflns_theta_max     25.00
_diffrn_reflns_theta_full     25.00
_diffrn_measured_fraction_theta_max     0.998
_diffrn_measured_fraction_theta_full     0.998
_diffrn_reflns_limit_h_min     -25
_diffrn_reflns_limit_h_max     25
_diffrn_reflns_limit_k_min     -11
_diffrn_reflns_limit_k_max     11
_diffrn_reflns_limit_l_min     -29
_diffrn_reflns_limit_l_max     29
_diffrn_standards_number     ?
_diffrn_standards_interval_count     ?
_diffrn_standards_interval_time     ?
_diffrn_standards_decay_%     ?
_refine_special_details
;
Refinement of <i>F</i>^2^ against ALL reflections. The weighted <i>R</i>-factor
<i>wR</i> and goodness of fit <i>S</i> are based on <i>F</i>^2^, conventional
<i>R</i>-factors <i>R</i> are based on <i>F</i>, with <i>F</i> set to zero for
negative <i>F</i>^2^. The threshold expression of <i>F</i>^2^ >
\s(<i>F</i>^2^) is used only for calculating <i>R</i>-factors(gt) <i>etc</i>.
and is not relevant to the choice of reflections for refinement.
<i>R</i>-factors based on <i>F</i>^2^ are statistically about twice as large
as those based on <i>F</i>, and <i>R</i>- factors based on ALL data will be
even larger.
;
_reflns_number_total     4447
_reflns_number_gt     4250
_reflns_threshold_expression     I>2\s(I)
_refine_ls_structure_factor_coef     Fsqd
_refine_ls_matrix_type     full
_refine_ls_R_factor_all     0.0661
_refine_ls_R_factor_gt     0.0622
_refine_ls_wR_factor_gt     0.1173
_refine_ls_wR_factor_ref     0.1192
_refine_ls_goodness_of_fit_ref     1.311
_refine_ls_restrained_S_all     1.311
_refine_ls_number_reflns     4447
_refine_ls_number_parameters     291
_refine_ls_number_restraints     0
_refine_ls_hydrogen_treatment     constr
_refine_ls_weighting_scheme     calc
_refine_ls_weighting_details
        'calc w=1/[\s^2^(Fo^2^)+(0.0319P)^2^+27.0127P] where P=(Fo^2^+2Fc^2^)/3'
_atom_sites_solution_hydrogens     geom
_atom_sites_solution_primary     direct
_atom_sites_solution_secondary     difmap
_refine_ls_shift/su_max     0.001
_refine_ls_shift/su_mean     0.000
_refine_diff_density_max     1.214
_refine_diff_density_min     -0.921
_refine_ls_extinction_method     none
_refine_ls_extinction_coef     ?
loop_
    _atom_type_symbol
    _atom_type_description
    _atom_type_scat_dispersion_real
    _atom_type_scat_dispersion_imag
    _atom_type_scat_source
    'C' 'C' 0.0033 0.0016
                         'International Tables Vol C Tables 4.2.6.8 and 6.1.1.4'
    'H' 'H' 0.0000 0.0000
                         'International Tables Vol C Tables 4.2.6.8 and 6.1.1.4'
    'N' 'N' 0.0061 0.0033
                         'International Tables Vol C Tables 4.2.6.8 and 6.1.1.4'
    'O' 'O' 0.0106 0.0060
                         'International Tables Vol C Tables 4.2.6.8 and 6.1.1.4'
    'I' 'I' -0.4742 1.8119
                         'International Tables Vol C Tables 4.2.6.8 and 6.1.1.4'
    'Hg' 'Hg' -2.3894 9.2266
                         'International Tables Vol C Tables 4.2.6.8 and 6.1.1.4'
_computing_data_collection     'CrystalClear (Rigaku/MSC, 2006)'
_computing_cell_refinement     'CrystalClear (Rigaku/MSC, 2006)'
_computing_data_reduction     'CrystalClear (Rigaku/MSC, 2006)'
_computing_structure_solution     'SHELXS97 (Sheldrick, 2008)'
_computing_structure_refinement     'SHELXL97 (Sheldrick, 2008)'
_computing_molecular_graphics     'SHELXTL (Sheldrick, 2008)'
_computing_publication_material     'SHELXTL (Sheldrick, 2008)'
loop_
    _atom_site_type_symbol
    _atom_site_label
    _atom_site_fract_x
    _atom_site_fract_y
    _atom_site_fract_z
    _atom_site_U_iso_or_equiv
    _atom_site_adp_type
    _atom_site_calc_flag
    _atom_site_refinement_flags
    _atom_site_occupancy
    _atom_site_disorder_assembly
    _atom_site_disorder_group
    Hg Hg1 0.374277(19) 0.12855(4) 0.670365(18) 0.05404(16) Uani d . 1 . .
    I I1 0.34375(4) -0.02626(8) 0.58368(3) 0.0644(2) Uani d . 1 . .
    I I2 0.44953(4) 0.13315(9) 0.75677(3) 0.0709(3) Uani d . 1 . .
    O O1 0.8018(3) 0.4961(8) 0.6739(3) 0.069(2) Uani d . 1 . .
    O O2 0.5375(3) 0.7089(8) 0.5249(3) 0.065(2) Uani d . 1 . .
    O O3 0.5923(3) 0.2832(8) 0.6383(3) 0.063(2) Uani d . 1 . .
    N N1 0.7739(4) 0.2015(9) 0.7954(4) 0.053(2) Uani d . 1 . .
    N N2 0.7026(3) 0.4172(9) 0.6896(3) 0.050(2) Uani d . 1 . .
    H H2 0.6649 0.4223 0.6772 0.060 Uiso calc R 1 . .
    N N3 0.6581(3) 0.5688(8) 0.6070(3) 0.0432(18) Uani d . 1 . .
    N N4 0.5345(3) 0.5356(8) 0.5879(3) 0.0450(19) Uani d . 1 . .
    H H4 0.5581 0.4874 0.6091 0.054 Uiso calc R 1 . .
    N N5 0.3933(4) 0.3479(7) 0.6244(4) 0.047(2) Uani d . 1 . .
    N N6 0.5553(4) 0.0721(9) 0.6163(4) 0.053(2) Uani d . 1 . .
    C C1 0.7230(5) 0.1535(11) 0.8191(5) 0.059(3) Uani d . 1 . .
    H H1 0.7274 0.0923 0.8481 0.070 Uiso calc R 1 . .
    C C2 0.6634(5) 0.1903(12) 0.8027(4) 0.056(3) Uani d . 1 . .
    H H2A 0.6281 0.1551 0.8202 0.067 Uiso calc R 1 . .
    C C3 0.6576(4) 0.2814(10) 0.7594(4) 0.048(2) Uani d . 1 . .
    H H5 0.6181 0.3091 0.7473 0.057 Uiso calc R 1 . .
    C C4 0.7112(4) 0.3301(10) 0.7344(4) 0.044(2) Uani d . 1 . .
    C C5 0.7690(4) 0.2899(10) 0.7538(4) 0.049(2) Uani d . 1 . .
    H H3 0.8053 0.3247 0.7377 0.059 Uiso calc R 1 . .
    C C6 0.7461(5) 0.4951(11) 0.6630(4) 0.051(3) Uani d . 1 . .
    C C7 0.7196(4) 0.5800(10) 0.6170(4) 0.048(2) Uani d . 1 . .
    C C8 0.7579(5) 0.6690(12) 0.5882(5) 0.061(3) Uani d . 1 . .
    H H8 0.8005 0.6756 0.5962 0.073 Uiso calc R 1 . .
    C C9 0.7315(5) 0.7476(13) 0.5473(5) 0.067(3) Uani d . 1 . .
    H H9 0.7564 0.8069 0.5268 0.081 Uiso calc R 1 . .
    C C10 0.6680(5) 0.7383(11) 0.5367(4) 0.057(3) Uani d . 1 . .
    H H10 0.6493 0.7922 0.5099 0.068 Uiso calc R 1 . .
    C C11 0.6331(4) 0.6463(10) 0.5674(4) 0.044(2) Uani d . 1 . .
    C C12 0.5642(5) 0.6341(10) 0.5573(4) 0.048(2) Uani d . 1 . .
    C C13 0.4705(4) 0.5039(9) 0.5891(4) 0.042(2) Uani d . 1 . .
    C C14 0.4245(5) 0.5696(11) 0.5587(5) 0.054(3) Uani d . 1 . .
    H H14 0.4345 0.6445 0.5367 0.065 Uiso calc R 1 . .
    C C15 0.3633(5) 0.5216(12) 0.5618(5) 0.063(3) Uani d . 1 . .
    H H15 0.3314 0.5648 0.5422 0.075 Uiso calc R 1 . .
    C C16 0.3505(5) 0.4110(12) 0.5937(5) 0.059(3) Uani d . 1 . .
    H H16 0.3096 0.3774 0.5942 0.071 Uiso calc R 1 . .
    C C17 0.4519(5) 0.3943(10) 0.6222(4) 0.050(3) Uani d . 1 . .
    H H17 0.4820 0.3516 0.6439 0.061 Uiso calc R 1 . .
    C C18 0.5424(7) 0.1046(15) 0.5597(5) 0.091(4) Uani d . 1 . .
    H H18A 0.4990 0.0863 0.5519 0.136 Uiso calc R 1 . .
    H H18B 0.5683 0.0489 0.5365 0.136 Uiso calc R 1 . .
    H H18C 0.5511 0.2001 0.5532 0.136 Uiso calc R 1 . .
    C C19 0.5445(6) -0.0682(12) 0.6371(6) 0.081(4) Uani d . 1 . .
    H H19A 0.5770 -0.1281 0.6239 0.121 Uiso calc R 1 . .
    H H19B 0.5045 -0.1008 0.6245 0.121 Uiso calc R 1 . .
    H H19C 0.5450 -0.0672 0.6763 0.121 Uiso calc R 1 . .
    C C20 0.5801(4) 0.1635(10) 0.6498(4) 0.047(2) Uani d . 1 . .
    H H20 0.5891 0.1345 0.6852 0.057 Uiso calc R 1 . .
loop_
    _atom_site_aniso_label
    _atom_site_aniso_U_11
    _atom_site_aniso_U_22
    _atom_site_aniso_U_33
    _atom_site_aniso_U_12
    _atom_site_aniso_U_13
    _atom_site_aniso_U_23
    Hg1 0.0468(3) 0.0576(3) 0.0577(3) -0.00017(19) 0.00731(19) -0.0057(2)
    I1 0.0753(5) 0.0618(5) 0.0562(5) -0.0038(4) 0.0088(4) -0.0071(4)
    I2 0.0654(5) 0.0874(6) 0.0599(5) -0.0060(4) -0.0026(4) -0.0047(4)
    O1 0.039(4) 0.085(6) 0.083(6) -0.017(4) -0.016(4) 0.029(4)
    O2 0.068(5) 0.063(5) 0.066(5) -0.002(4) -0.015(4) 0.024(4)
    O3 0.047(4) 0.058(5) 0.084(6) -0.006(4) -0.013(4) 0.012(4)
    N1 0.045(5) 0.055(5) 0.058(6) -0.002(4) -0.011(4) 0.010(4)
    N2 0.033(4) 0.057(5) 0.060(5) -0.003(4) -0.007(4) 0.017(4)
    N3 0.040(4) 0.044(4) 0.046(5) -0.005(4) 0.000(4) 0.003(4)
    N4 0.044(4) 0.051(5) 0.040(5) 0.000(4) -0.007(4) 0.013(4)
    N5 0.038(4) 0.037(4) 0.066(6) 0.000(3) -0.007(4) 0.003(4)
    N6 0.049(5) 0.055(5) 0.054(6) 0.008(4) -0.005(4) -0.003(4)
    C1 0.044(6) 0.062(7) 0.070(8) -0.005(5) -0.001(5) 0.017(6)
    C2 0.045(6) 0.076(7) 0.046(6) -0.010(5) 0.013(5) 0.010(6)
    C3 0.029(5) 0.055(6) 0.060(7) -0.003(4) -0.003(4) 0.004(5)
    C4 0.042(5) 0.044(5) 0.045(6) 0.001(4) -0.005(4) -0.002(4)
    C5 0.036(5) 0.054(6) 0.058(6) 0.000(5) -0.007(5) 0.006(5)
    C6 0.042(6) 0.059(6) 0.051(6) -0.007(5) 0.001(5) 0.011(5)
    C7 0.035(5) 0.055(6) 0.055(6) -0.013(5) 0.003(4) 0.003(5)
    C8 0.044(6) 0.076(7) 0.062(7) -0.020(5) -0.002(5) 0.014(6)
    C9 0.062(7) 0.079(8) 0.061(7) -0.022(6) 0.006(6) 0.022(6)
    C10 0.069(7) 0.053(6) 0.048(6) -0.013(5) -0.009(5) 0.013(5)
    C11 0.053(6) 0.049(6) 0.030(5) -0.005(5) 0.000(4) 0.008(4)
    C12 0.059(6) 0.048(6) 0.037(6) 0.003(5) -0.005(5) 0.005(5)
    C13 0.035(5) 0.047(5) 0.043(5) 0.008(4) -0.008(4) -0.004(4)
    C14 0.047(6) 0.049(6) 0.067(7) 0.007(5) -0.003(5) 0.006(5)
    C15 0.060(7) 0.065(7) 0.063(8) 0.009(6) -0.020(6) 0.008(6)
    C16 0.039(5) 0.065(7) 0.073(8) 0.004(5) -0.007(5) -0.003(6)
    C17 0.045(6) 0.047(6) 0.060(7) 0.005(5) -0.007(5) 0.009(5)
    C18 0.110(11) 0.111(12) 0.052(8) 0.000(9) -0.008(7) -0.003(8)
    C19 0.081(9) 0.050(7) 0.111(11) 0.002(6) 0.006(8) -0.011(7)
    C20 0.039(5) 0.046(6) 0.057(6) 0.009(5) -0.005(5) 0.003(5)
_geom_special_details
;
All e.s.d.'s (except the e.s.d. in the dihedral angle between two l.s. planes)
are estimated using the full covariance matrix. The cell e.s.d.'s are taken
into account individually in the estimation of e.s.d.'s in distances, angles
and torsion angles; correlations between e.s.d.'s in cell parameters are only
used when they are defined by crystal symmetry. An approximate (isotropic)
treatment of cell e.s.d.'s is used for estimating e.s.d.'s involving l.s.
planes.
;
loop_
    _geom_bond_atom_site_label_1
    _geom_bond_atom_site_label_2
    _geom_bond_site_symmetry_2
    _geom_bond_distance
    _geom_bond_publ_flag
    Hg1 N1 6_557 2.403(8) ?
    Hg1 N5 . 2.444(8) ?
    Hg1 I2 . 2.6514(10) ?
    Hg1 I1 . 2.6785(10) ?
    O1 C6 . 1.215(12) ?
    O2 C12 . 1.217(11) ?
    O3 C20 . 1.225(11) ?
    N1 C1 . 1.314(13) ?
    N1 C5 . 1.335(12) ?
    N1 Hg1 6_657 2.403(8) ?
    N2 C6 . 1.362(12) ?
    N2 C4 . 1.395(12) ?
    N2 H2 . 0.8600 ?
    N3 C7 . 1.336(11) ?
    N3 C11 . 1.337(11) ?
    N4 C12 . 1.370(12) ?
    N4 C13 . 1.396(11) ?
    N4 H4 . 0.8600 ?
    N5 C17 . 1.327(12) ?
    N5 C16 . 1.330(13) ?
    N6 C20 . 1.318(13) ?
    N6 C18 . 1.445(15) ?
    N6 C19 . 1.473(14) ?
    C1 C2 . 1.379(14) ?
    C1 H1 . 0.9300 ?
    C2 C3 . 1.386(14) ?
    C2 H2A . 0.9300 ?
    C3 C4 . 1.378(13) ?
    C3 H5 . 0.9300 ?
    C4 C5 . 1.377(12) ?
    C5 H3 . 0.9300 ?
    C6 C7 . 1.504(14) ?
    C7 C8 . 1.381(14) ?
    C8 C9 . 1.380(15) ?
    C8 H8 . 0.9300 ?
    C9 C10 . 1.378(14) ?
    C9 H9 . 0.9300 ?
    C10 C11 . 1.384(13) ?
    C10 H10 . 0.9300 ?
    C11 C12 . 1.492(13) ?
    C13 C14 . 1.387(13) ?
    C13 C17 . 1.395(13) ?
    C14 C15 . 1.387(14) ?
    C14 H14 . 0.9300 ?
    C15 C16 . 1.356(16) ?
    C15 H15 . 0.9300 ?
    C16 H16 . 0.9300 ?
    C17 H17 . 0.9300 ?
    C18 H18A . 0.9600 ?
    C18 H18B . 0.9600 ?
    C18 H18C . 0.9600 ?
    C19 H19A . 0.9600 ?
    C19 H19B . 0.9600 ?
    C19 H19C . 0.9600 ?
    C20 H20 . 0.9300 ?
loop_
    _geom_angle_atom_site_label_1
    _geom_angle_atom_site_label_2
    _geom_angle_atom_site_label_3
    _geom_angle_site_symmetry_1
    _geom_angle_site_symmetry_3
    _geom_angle
    _geom_angle_publ_flag
    N1 Hg1 N5 6_557 . 92.9(3) ?
    N1 Hg1 I2 6_557 . 104.8(2) ?
    N5 Hg1 I2 . . 104.57(19) ?
    N1 Hg1 I1 6_557 . 103.0(2) ?
    N5 Hg1 I1 . . 99.6(2) ?
    I2 Hg1 I1 . . 141.83(3) ?
    C1 N1 C5 . . 120.1(9) ?
    C1 N1 Hg1 . 6_657 118.3(7) ?
    C5 N1 Hg1 . 6_657 121.6(6) ?
    C6 N2 C4 . . 128.5(8) ?
    C6 N2 H2 . . 115.7 ?
    C4 N2 H2 . . 115.7 ?
    C7 N3 C11 . . 118.5(8) ?
    C12 N4 C13 . . 128.1(8) ?
    C12 N4 H4 . . 116.0 ?
    C13 N4 H4 . . 116.0 ?
    C17 N5 C16 . . 117.8(9) ?
    C17 N5 Hg1 . . 118.0(6) ?
    C16 N5 Hg1 . . 123.2(7) ?
    C20 N6 C18 . . 121.6(10) ?
    C20 N6 C19 . . 118.2(10) ?
    C18 N6 C19 . . 120.1(10) ?
    N1 C1 C2 . . 122.6(10) ?
    N1 C1 H1 . . 118.7 ?
    C2 C1 H1 . . 118.7 ?
    C1 C2 C3 . . 118.1(9) ?
    C1 C2 H2A . . 121.0 ?
    C3 C2 H2A . . 121.0 ?
    C4 C3 C2 . . 119.0(9) ?
    C4 C3 H5 . . 120.5 ?
    C2 C3 H5 . . 120.5 ?
    C5 C4 C3 . . 119.4(9) ?
    C5 C4 N2 . . 124.0(9) ?
    C3 C4 N2 . . 116.6(8) ?
    N1 C5 C4 . . 120.9(9) ?
    N1 C5 H3 . . 119.5 ?
    C4 C5 H3 . . 119.5 ?
    O1 C6 N2 . . 124.3(9) ?
    O1 C6 C7 . . 121.7(9) ?
    N2 C6 C7 . . 114.0(8) ?
    N3 C7 C8 . . 122.4(10) ?
    N3 C7 C6 . . 117.4(8) ?
    C8 C7 C6 . . 120.2(9) ?
    C9 C8 C7 . . 118.4(10) ?
    C9 C8 H8 . . 120.8 ?
    C7 C8 H8 . . 120.8 ?
    C10 C9 C8 . . 119.9(10) ?
    C10 C9 H9 . . 120.0 ?
    C8 C9 H9 . . 120.0 ?
    C9 C10 C11 . . 117.9(10) ?
    C9 C10 H10 . . 121.0 ?
    C11 C10 H10 . . 121.0 ?
    N3 C11 C10 . . 122.8(9) ?
    N3 C11 C12 . . 117.9(8) ?
    C10 C11 C12 . . 119.3(9) ?
    O2 C12 N4 . . 123.9(9) ?
    O2 C12 C11 . . 121.3(9) ?
    N4 C12 C11 . . 114.8(8) ?
    C14 C13 C17 . . 117.5(9) ?
    C14 C13 N4 . . 125.2(9) ?
    C17 C13 N4 . . 117.3(8) ?
    C13 C14 C15 . . 118.7(10) ?
    C13 C14 H14 . . 120.6 ?
    C15 C14 H14 . . 120.6 ?
    C16 C15 C14 . . 119.2(10) ?
    C16 C15 H15 . . 120.4 ?
    C14 C15 H15 . . 120.4 ?
    N5 C16 C15 . . 123.5(10) ?
    N5 C16 H16 . . 118.3 ?
    C15 C16 H16 . . 118.3 ?
    N5 C17 C13 . . 123.3(9) ?
    N5 C17 H17 . . 118.3 ?
    C13 C17 H17 . . 118.3 ?
    N6 C18 H18A . . 109.5 ?
    N6 C18 H18B . . 109.5 ?
    H18A C18 H18B . . 109.5 ?
    N6 C18 H18C . . 109.5 ?
    H18A C18 H18C . . 109.5 ?
    H18B C18 H18C . . 109.5 ?
    N6 C19 H19A . . 109.5 ?
    N6 C19 H19B . . 109.5 ?
    H19A C19 H19B . . 109.5 ?
    N6 C19 H19C . . 109.5 ?
    H19A C19 H19C . . 109.5 ?
    H19B C19 H19C . . 109.5 ?
    O3 C20 N6 . . 125.7(10) ?
    O3 C20 H20 . . 117.2 ?
    N6 C20 H20 . . 117.2 ?
loop_
    _geom_torsion_atom_site_label_1
    _geom_torsion_atom_site_label_2
    _geom_torsion_atom_site_label_3
    _geom_torsion_atom_site_label_4
    _geom_torsion_site_symmetry_1
    _geom_torsion_site_symmetry_2
    _geom_torsion_site_symmetry_3
    _geom_torsion_site_symmetry_4
    _geom_torsion
    _geom_torsion_publ_flag
    N1 Hg1 N5 C17 6_557 . . . 145.4(8) ?
    I2 Hg1 N5 C17 . . . . 39.3(8) ?
    I1 Hg1 N5 C17 . . . . -110.8(7) ?
    N1 Hg1 N5 C16 6_557 . . . -46.3(9) ?
    I2 Hg1 N5 C16 . . . . -152.4(8) ?
    I1 Hg1 N5 C16 . . . . 57.4(8) ?
    C5 N1 C1 C2 . . . . 0.2(17) ?
    Hg1 N1 C1 C2 6_657 . . . 179.4(9) ?
    N1 C1 C2 C3 . . . . 0.2(17) ?
    C1 C2 C3 C4 . . . . 0.5(16) ?
    C2 C3 C4 C5 . . . . -1.5(15) ?
    C2 C3 C4 N2 . . . . 177.5(9) ?
    C6 N2 C4 C5 . . . . -11.9(17) ?
    C6 N2 C4 C3 . . . . 169.2(10) ?
    C1 N1 C5 C4 . . . . -1.2(15) ?
    Hg1 N1 C5 C4 6_657 . . . 179.6(7) ?
    C3 C4 C5 N1 . . . . 1.9(15) ?
    N2 C4 C5 N1 . . . . -177.1(9) ?
    C4 N2 C6 O1 . . . . 2.9(18) ?
    C4 N2 C6 C7 . . . . -178.4(9) ?
    C11 N3 C7 C8 . . . . 0.3(15) ?
    C11 N3 C7 C6 . . . . 178.0(9) ?
    O1 C6 C7 N3 . . . . 177.9(10) ?
    N2 C6 C7 N3 . . . . -0.9(14) ?
    O1 C6 C7 C8 . . . . -4.3(17) ?
    N2 C6 C7 C8 . . . . 176.9(10) ?
    N3 C7 C8 C9 . . . . -0.7(18) ?
    C6 C7 C8 C9 . . . . -178.4(11) ?
    C7 C8 C9 C10 . . . . 1.3(19) ?
    C8 C9 C10 C11 . . . . -1.5(18) ?
    C7 N3 C11 C10 . . . . -0.6(15) ?
    C7 N3 C11 C12 . . . . -179.1(9) ?
    C9 C10 C11 N3 . . . . 1.2(16) ?
    C9 C10 C11 C12 . . . . 179.7(10) ?
    C13 N4 C12 O2 . . . . -1.3(17) ?
    C13 N4 C12 C11 . . . . 177.4(9) ?
    N3 C11 C12 O2 . . . . 174.3(10) ?
    C10 C11 C12 O2 . . . . -4.3(15) ?
    N3 C11 C12 N4 . . . . -4.4(13) ?
    C10 C11 C12 N4 . . . . 177.0(9) ?
    C12 N4 C13 C14 . . . . -0.5(16) ?
    C12 N4 C13 C17 . . . . 177.3(10) ?
    C17 C13 C14 C15 . . . . -1.4(15) ?
    N4 C13 C14 C15 . . . . 176.4(10) ?
    C13 C14 C15 C16 . . . . -1.0(17) ?
    C17 N5 C16 C15 . . . . -1.8(17) ?
    Hg1 N5 C16 C15 . . . . -170.1(9) ?
    C14 C15 C16 N5 . . . . 2.7(19) ?
    C16 N5 C17 C13 . . . . -0.9(15) ?
    Hg1 N5 C17 C13 . . . . 168.1(8) ?
    C14 C13 C17 N5 . . . . 2.4(15) ?
    N4 C13 C17 N5 . . . . -175.6(9) ?
    C18 N6 C20 O3 . . . . 3.1(16) ?
    C19 N6 C20 O3 . . . . 179.3(10) ?
loop_
    _geom_hbond_atom_site_label_D
    _geom_hbond_atom_site_label_H
    _geom_hbond_atom_site_label_A
    _geom_hbond_site_symmetry_A
    _geom_hbond_distance_DH
    _geom_hbond_distance_HA
    _geom_hbond_distance_DA
    _geom_hbond_angle_DHA
    N4 H4 O3 . 0.86 2.23 3.008(10) 150.3
    N2 H2 O3 . 0.86 2.26 2.964(10) 138.8
