# Supplementary material for: catena-Poly[[[diiodidomercury(II)]-μ-N,N′-di-3-pyridylpyridine-2,6-dicarboxamide] dimethyl­formamide solvate]
Source: Acta Crystallogr Sect E Struct Rep Online. 2008 Nov 13;64(Pt 12):m1533. doi: 10.1107/S1600536808036581 (PMC2960109; doi:10.1107/S1600536808036581)
Supplement: Supplementary file 2 [file e-64-m1533-Isup2.hkl]

# 
# h,k,l, Fc-squared, Fo-squared, sigma(Fo-squared) and status flag 
# 
data_I
_shelx_title ' A in Pbca' 
_shelx_refln_list_code          4 
_shelx_F_calc_maximum      869.75 
_exptl_crystal_F_000      3136.00 
_reflns_d_resolution_high  0.8409 
 
loop_ 
 _symmetry_equiv_pos_as_xyz 
 'x, y, z' 
 '-x+1/2, -y, z+1/2' 
 '-x, y+1/2, -z+1/2' 
 'x+1/2, -y+1/2, -z' 
 '-x, -y, -z' 
 'x-1/2, y, -z-1/2' 
 'x, -y-1/2, z-1/2' 
 '-x-1/2, y-1/2, z' 
 
_cell_length_a    21.2948 
_cell_length_b     9.7177 
_cell_length_c    24.4401 
_cell_angle_alpha  90.000 
_cell_angle_beta   90.000 
_cell_angle_gamma  90.000 
 
_shelx_F_squared_multiplier     1.000 
 
loop_ 
 _refln_index_h 
 _refln_index_k 
 _refln_index_l 
 _refln_F_squared_calc 
 _refln_F_squared_meas 
 _refln_F_squared_sigma 
 _refln_observed_status 
   4   0   0   347278.34   343381.47   4826.81 o 
   6   0   0     7946.12     7775.64    236.01 o 
   8   0   0    22619.53    22560.80    614.48 o 
  10   0   0   379328.19   395153.84   6426.89 o 
  12   0   0   184970.47   194662.95   4321.51 o 
  14   0   0     1848.30     1654.07    327.36 o 
  16   0   0    10872.80    10182.91    590.01 o 
  18   0   0    10337.16    10378.93    670.67 o 
  20   0   0     1742.94     1497.06    318.40 o 
  22   0   0       39.82      127.70    218.29 o 
  24   0   0    15346.14    17949.06   1163.80 o 
   4   1   0    80571.02    78516.15    603.85 o 
   6   1   0     8447.95     7313.47    143.71 o 
   8   1   0    25229.74    26473.04    442.94 o 
  10   1   0   164666.44   169516.66   1994.83 o 
  12   1   0    11453.08    11892.16    380.78 o 
  14   1   0   128356.70   142151.58   2446.88 o 
  16   1   0    16236.19    15776.07    546.18 o 
  18   1   0    20208.22    20216.62    794.73 o 
  20   1   0      650.77      451.88    134.97 o 
  22   1   0     4153.15     3462.57    505.13 o 
  24   1   0     2090.91     1441.85    495.63 o 
   0   2   0    73078.17    69381.09    727.64 o 
   2   2   0      349.70      496.94     52.04 o 
   4   2   0    26648.26    26550.63    363.28 o 
   6   2   0   122683.47   120082.96   1449.06 o 
   8   2   0     3917.55     3427.04    156.00 o 
  10   2   0    34592.25    34765.91    673.65 o 
  12   2   0     4086.94     4252.21    330.13 o 
  14   2   0     2437.48     2062.15    202.00 o 
  16   2   0     6198.13     6299.27    394.24 o 
  18   2   0      704.41      352.46    108.79 o 
  20   2   0     3753.78     3633.94    459.44 o 
  22   2   0     3415.65     3484.31    552.54 o 
  24   2   0        2.05      722.20    602.56 o 
   2   3   0   118794.30   118730.05    887.94 o 
   4   3   0    69712.17    67409.18    576.36 o 
   6   3   0    38568.96    38517.96    393.90 o 
   8   3   0     3013.07     3417.28    182.32 o 
  10   3   0    56870.28    55907.95   1199.56 o 
  12   3   0       28.95      124.13     58.69 o 
  14   3   0    76313.63    79540.23   1486.69 o 
  16   3   0     2463.53     2215.49    239.40 o 
  18   3   0     6186.47     7166.20    469.04 o 
  20   3   0      265.43      505.49    159.78 o 
  22   3   0     4603.40     4787.94    869.24 o 
  24   3   0     1583.55     2198.71    586.67 o 
   0   4   0   204677.61   199236.89   3131.86 o 
   2   4   0   105688.07   105209.05   1038.61 o 
   4   4   0    64169.17    65451.38    997.39 o 
   6   4   0    70093.88    70830.97   1075.01 o 
   8   4   0    29548.77    28901.09    519.10 o 
  10   4   0     1401.43     1454.25    125.52 o 
  12   4   0   228377.61   244288.22   2653.35 o 
  14   4   0        0.90      129.82     67.13 o 
  16   4   0    97658.28   109828.20   8895.46 o 
  18   4   0     2530.25     2029.39    371.56 o 
  20   4   0    10650.00    11244.68   1003.24 o 
  22   4   0     4525.20     4625.61   1029.02 o 
   2   5   0   295651.16   300087.81   3974.14 o 
   4   5   0    11209.48    12220.15    416.47 o 
   6   5   0    64545.71    71262.55   1294.32 o 
   8   5   0    34572.15    35267.79    932.72 o 
  10   5   0    17727.85    18434.95    674.82 o 
  12   5   0    11850.52    11990.82    389.08 o 
  14   5   0    46960.24    49550.45   1540.61 o 
  16   5   0      463.31      561.15    149.37 o 
  18   5   0     2605.14     2178.42    520.90 o 
  20   5   0      765.43     1155.96    219.62 o 
  22   5   0      836.41     1182.76    383.27 o 
   0   6   0    35382.05    35354.49   1050.13 o 
   2   6   0      917.74      861.85    139.96 o 
   4   6   0     6244.37     6564.66    431.80 o 
   6   6   0      864.93      731.78    129.83 o 
   8   6   0     1842.55     2042.34    278.45 o 
  10   6   0     2866.43     2479.83    283.94 o 
  12   6   0       80.03      421.30    135.40 o 
  14   6   0        1.69      196.90     99.26 o 
  16   6   0      135.89      551.01    233.06 o 
  18   6   0        6.60      513.67    212.18 o 
  20   6   0        5.50      757.57    278.35 o 
   2   7   0    94808.24   104589.38   2074.24 o 
   4   7   0     4442.32     4294.32    349.39 o 
   6   7   0    17562.79    17926.82    719.92 o 
   8   7   0    14746.04    15517.93   1036.76 o 
  10   7   0     5028.31     5347.25    473.38 o 
  12   7   0     9354.88    10345.83    845.46 o 
  14   7   0     1537.50     2126.88    501.51 o 
  16   7   0       32.43      303.99    229.24 o 
  18   7   0      281.47      329.17    210.39 o 
  20   7   0      251.58      138.96    272.35 o 
   0   8   0    68320.36    78176.55   2992.08 o 
   2   8   0     2410.64     2914.88    313.92 o 
   4   8   0    30633.24    31273.86   1112.56 o 
   6   8   0      163.68      304.45    151.63 o 
   8   8   0    14384.27    16220.00    923.70 o 
  10   8   0     4561.89     4535.91    477.82 o 
  12   8   0    22386.05    26978.12   1383.83 o 
  14   8   0      255.13      754.29    243.71 o 
  16   8   0    11511.95    12148.88   1177.74 o 
  18   8   0       60.03      320.64    126.96 o 
   2   9   0     8367.81     8666.22    701.15 o 
   4   9   0    12217.48    13916.59    841.50 o 
   6   9   0     2053.30     1683.59    227.56 o 
   8   9   0     1547.47     1788.02    325.96 o 
  10   9   0     8140.31     7989.52    833.83 o 
  12   9   0      527.99      559.95    309.11 o 
  14   9   0    20569.96    23681.19   1178.62 o 
   0  10   0     1762.16     1435.01    291.73 o 
   2  10   0      320.86      405.90    164.47 o 
   4  10   0     1864.10     2056.10    368.77 o 
   6  10   0       78.24      128.44    178.04 o 
   8  10   0      164.17      406.52    198.36 o 
  10  10   0       96.44      327.33    230.02 o 
  12  10   0      363.25      733.80    261.60 o 
   2  11   0       39.78      526.15    201.03 o 
   4  11   0     1690.62     1950.79    378.42 o 
   6  11   0      134.06      337.30    143.00 o 
   3   1   1   124988.89   123261.17    653.89 o 
   4   1   1      113.95      128.98     23.54 o 
   5   1   1     3723.83     4115.32     88.93 o 
   6   1   1    45108.38    43382.73    396.48 o 
   7   1   1    76797.23    72198.61    546.78 o 
   8   1   1    50529.86    48403.84    344.56 o 
   9   1   1     4509.71     3975.26    131.25 o 
  10   1   1    46342.11    46808.46    403.78 o 
  11   1   1     5273.59     4613.55    189.49 o 
  12   1   1    24516.92    24637.58    393.75 o 
  13   1   1     2308.67     2217.15    136.51 o 
  14   1   1    36583.31    38124.34    585.87 o 
  15   1   1      888.35      480.74     71.97 o 
  16   1   1     3454.13     3839.39    233.83 o 
  17   1   1      846.76      583.00    101.18 o 
  18   1   1     2097.73     2009.18    187.26 o 
  19   1   1      307.64      338.62     66.14 o 
  20   1   1      663.10      555.31     94.01 o 
  21   1   1      774.52      882.89    131.19 o 
  22   1   1     3650.78     2959.92    438.93 o 
  23   1   1       39.84      358.81    126.41 o 
  24   1   1      292.63      521.96    145.13 o 
  25   1   1     1490.19     1231.63    310.82 o 
   0   2   1   677607.50   674191.56   7302.67 o 
   1   2   1      660.59      655.08     44.71 o 
   2   2   1    83732.41    80902.01    431.90 o 
   3   2   1     1107.42     1156.95     71.88 o 
   4   2   1    90459.05    87773.91    486.52 o 
   5   2   1    24909.16    23269.45    272.24 o 
   6   2   1    27059.31    25655.42    258.06 o 
   7   2   1    60607.13    59751.02    411.87 o 
   8   2   1    32876.12    32005.69    371.35 o 
   9   2   1     1386.80     1201.20     74.73 o 
  10   2   1    64413.04    65024.02    627.70 o 
  11   2   1    35703.93    34514.13    411.32 o 
  12   2   1   173267.22   176863.78   1819.04 o 
  13   2   1     9262.88     8876.83    266.92 o 
  14   2   1      152.91      116.06     47.60 o 
  15   2   1     7135.15     6958.93    270.16 o 
  16   2   1    69194.27    71921.82   1273.93 o 
  17   2   1    14489.51    15220.19    408.32 o 
  18   2   1     4332.61     3894.26    242.32 o 
  19   2   1     4339.27     4163.45    317.81 o 
  20   2   1    13077.51    12859.76    485.07 o 
  21   2   1     5982.45     5834.49    364.15 o 
  22   2   1     3961.16     3872.50    557.32 o 
  23   2   1     1089.61      807.57    202.06 o 
  24   2   1     9370.84     7787.33   1242.19 o 
   1   3   1     2538.14     2890.23    114.04 o 
   2   3   1   119948.72   121252.00    635.35 o 
   3   3   1    17774.95    17055.32    181.60 o 
   4   3   1    68369.14    68044.17    483.72 o 
   5   3   1    16802.96    16000.96    211.22 o 
   6   3   1     1459.55     1420.06     81.48 o 
   7   3   1      216.01      153.69     38.86 o 
   8   3   1       50.88      125.40     28.61 o 
   9   3   1    52078.12    49284.79    500.67 o 
  10   3   1    68989.23    71669.09    788.09 o 
  11   3   1     5533.31     5091.09    149.90 o 
  12   3   1     1007.16      944.30     65.94 o 
  13   3   1    20522.84    19817.99    438.56 o 
  14   3   1   128169.59   136785.48   1717.04 o 
  15   3   1     9722.83     9387.96    297.08 o 
  16   3   1      794.14      584.34     68.57 o 
  17   3   1     4299.59     4488.22    319.06 o 
  18   3   1     9631.32    10262.49    440.04 o 
  19   3   1    14913.84    16460.43    571.93 o 
  20   3   1      281.83      478.07     97.70 o 
  21   3   1      741.13      602.94    146.15 o 
  22   3   1     3747.52     4226.41    549.53 o 
  23   3   1     2257.50     1785.83    346.82 o 
  24   3   1     2355.90     2365.03    511.91 o 
   0   4   1    24325.85    24154.02    389.76 o 
   1   4   1    17776.93    17456.33    220.56 o 
   2   4   1      354.61      251.78     38.63 o 
   3   4   1      267.40      306.19     45.97 o 
   4   4   1     2022.11     1983.66     95.52 o 
   5   4   1    25663.46    25394.71    374.64 o 
   6   4   1     3244.03     3365.90    175.45 o 
   7   4   1     5077.10     5114.08    184.01 o 
   8   4   1      271.31      252.12     46.33 o 
   9   4   1     5759.02     5936.38    184.52 o 
  10   4   1     8685.31     9150.72    229.79 o 
  11   4   1     6434.55     6286.44    177.04 o 
  12   4   1      145.24      359.72     56.25 o 
  13   4   1       98.03      163.60     45.58 o 
  14   4   1      219.53      155.26     44.63 o 
  15   4   1     3733.10     3118.47    195.34 o 
  16   4   1      347.12      377.21     94.91 o 
  17   4   1     4079.22     3706.61    287.81 o 
  18   4   1       42.16      192.27     65.48 o 
  19   4   1        7.00      277.78    120.57 o 
  20   4   1      121.62      326.99    132.47 o 
  21   4   1      404.52      329.64    109.62 o 
  22   4   1        2.58      436.52    157.69 o 
  23   4   1        1.22      365.88    234.08 o 
   1   5   1     2175.90     2545.01    135.46 o 
   2   5   1    30208.79    28798.02    453.94 o 
   3   5   1    14010.47    14124.11    304.42 o 
   4   5   1     3682.68     3339.67    173.08 o 
   5   5   1    10738.19    10306.89    231.29 o 
   6   5   1     4931.17     4877.32    154.79 o 
   7   5   1       73.61      188.33     47.12 o 
   8   5   1      263.95      212.61     46.63 o 
   9   5   1    15687.07    15544.89    229.19 o 
  10   5   1    28711.08    29161.13    521.84 o 
  11   5   1     2491.50     2372.15    187.16 o 
  12   5   1      132.74      181.53     44.82 o 
  13   5   1    17818.86    18063.72    404.69 o 
  14   5   1    36051.45    38233.55    901.53 o 
  15   5   1     1793.72     1569.51    148.09 o 
  16   5   1       94.24      262.05     81.56 o 
  17   5   1     2031.78     1640.85    205.70 o 
  18   5   1     6625.67     7112.73    623.55 o 
  19   5   1     5277.73     5016.40    504.48 o 
  20   5   1      269.00      369.31    121.29 o 
  21   5   1      152.48      405.90    188.41 o 
  22   5   1     2464.78     2242.54    378.35 o 
   0   6   1   227074.38   241843.16   2083.59 o 
   1   6   1    32802.51    31301.79    450.79 o 
   2   6   1     4994.48     4722.01    238.39 o 
   3   6   1     7313.86     7198.21    263.53 o 
   4   6   1    71385.01    75040.84   1180.83 o 
   5   6   1    41698.69    42565.23    704.54 o 
   6   6   1       93.19      157.60     50.33 o 
   7   6   1      145.94      237.39     60.90 o 
   8   6   1    16492.64    16712.99    534.39 o 
   9   6   1    23934.69    25380.82    624.36 o 
  10   6   1    19518.56    20417.24    664.81 o 
  11   6   1       58.90      122.13     83.59 o 
  12   6   1    38189.97    41019.03   1090.17 o 
  13   6   1     1546.26     1129.02    137.52 o 
  14   6   1      135.87      123.89     57.18 o 
  15   6   1       99.45      279.07     78.23 o 
  16   6   1    14097.20    14644.75    624.70 o 
  17   6   1       95.82      361.75    165.20 o 
  18   6   1      724.80     1010.74    174.92 o 
  19   6   1      539.08      481.08    140.86 o 
  20   6   1     1758.78     1315.21    229.52 o 
  21   6   1      248.49      245.21    171.41 o 
   1   7   1     7286.94     7276.91    420.82 o 
   2   7   1    45909.25    49430.82    734.54 o 
   3   7   1    19148.37    19548.25    401.35 o 
   4   7   1     9733.26    10234.25    280.62 o 
   5   7   1     1158.74     1005.95    100.74 o 
   6   7   1     7160.91     6887.85    399.88 o 
   7   7   1     7142.79     7298.69    390.96 o 
   8   7   1     8742.30     7779.15    350.62 o 
   9   7   1      247.50      596.78    147.57 o 
  10   7   1    11953.76    12224.53    480.96 o 
  11   7   1      743.39      550.43    121.32 o 
  12   7   1     5049.08     5499.36    409.61 o 
  13   7   1       67.57      311.64     92.89 o 
  14   7   1    22639.10    23709.14    800.51 o 
  15   7   1      255.91      556.12    179.56 o 
  16   7   1     1504.77     1898.78    323.32 o 
  17   7   1       58.33      565.36    172.97 o 
  18   7   1     4035.08     3511.48    433.78 o 
  19   7   1      285.92      960.42    224.98 o 
  20   7   1        4.10      268.49    208.03 o 
   0   8   1     1260.17      960.95    150.41 o 
   1   8   1     3982.59     4592.17    288.89 o 
   2   8   1     2282.22     1833.92    216.21 o 
   3   8   1      452.05      577.59     93.14 o 
   4   8   1      113.07      362.79     72.10 o 
   5   8   1     3941.17     4092.52    273.07 o 
   6   8   1     2977.78     3372.76    201.42 o 
   7   8   1      649.86      585.59    100.74 o 
   8   8   1       12.81      252.83    118.64 o 
   9   8   1       95.56      322.52    120.10 o 
  10   8   1        1.87      385.23    137.99 o 
  11   8   1     3142.08     3593.58    292.77 o 
  12   8   1     2038.93     2516.31    285.19 o 
  13   8   1      635.34      765.17    185.80 o 
  14   8   1       10.01      493.03    217.91 o 
  15   8   1     1380.43     1142.17    188.63 o 
  16   8   1     1123.03     1059.86    184.70 o 
  17   8   1      557.67      638.38    191.26 o 
  18   8   1       26.29      234.98    164.67 o 
   1   9   1      193.00      315.61     90.65 o 
   2   9   1     8347.76     8878.24    515.95 o 
   3   9   1     2402.11     2431.05    190.49 o 
   4   9   1      718.56      692.05    100.35 o 
   5   9   1      485.27      511.97    105.49 o 
   6   9   1     3665.34     3488.93    283.86 o 
   7   9   1     1111.62     1112.30    168.74 o 
   8   9   1       34.61      268.36    103.91 o 
   9   9   1      766.28      769.23    125.45 o 
  10   9   1     1815.88     1793.98    187.44 o 
  11   9   1      141.27      468.05    134.20 o 
  12   9   1       40.39      487.40    178.86 o 
  13   9   1       82.48      264.15    142.59 o 
  14   9   1     1352.17     1771.78    256.75 o 
  15   9   1      322.27      403.78    184.79 o 
   0  10   1     7229.14     8207.33    752.74 o 
   1  10   1       25.07      191.57    121.50 o 
   2  10   1     1412.31     1326.86    164.89 o 
   3  10   1      336.44      445.69    112.40 o 
   4  10   1     2907.84     2608.92    253.62 o 
   5  10   1       16.96      402.71     92.40 o 
   6  10   1      488.74      524.65    123.36 o 
   7  10   1     4701.50     4733.29    381.14 o 
   8  10   1     3493.34     3119.47    303.85 o 
   9  10   1      165.10      367.85    119.67 o 
  10  10   1        3.21      430.46    179.32 o 
  11  10   1     2954.57     2546.34    344.41 o 
  12  10   1    12033.13    12146.15    923.35 o 
   1  11   1      422.73      649.26    156.46 o 
   2  11   1     7165.53     7783.48    649.09 o 
   3  11   1      975.30     1037.59    163.11 o 
   4  11   1      583.97      725.47    146.87 o 
   5  11   1      183.99      392.13    105.57 o 
   6  11   1     1778.00     1264.11    217.43 o 
   7  11   1      975.45     1055.61    162.21 o 
   3   0   2   135868.06   132493.14   1248.10 o 
   4   0   2      939.87     1113.26     66.17 o 
   5   0   2   756457.81   763749.94  16052.22 o 
   6   0   2    72723.38    69335.59    662.82 o 
   7   0   2    49038.09    48188.91    771.34 o 
   8   0   2     1027.69      781.84     85.31 o 
   9   0   2   187754.03   194065.11   3382.56 o 
  10   0   2      394.55      301.19     76.20 o 
  11   0   2     5406.87     5803.04    261.86 o 
  12   0   2   161805.02   170629.95   3331.03 o 
  13   0   2    26419.54    26918.46   1143.53 o 
  14   0   2      547.93      350.03     90.54 o 
  15   0   2     1260.45     1579.32    179.92 o 
  16   0   2    44649.41    44813.15   1170.53 o 
  17   0   2     4632.33     4464.57    321.45 o 
  18   0   2     6613.68     6668.05    416.96 o 
  19   0   2    14674.87    15654.65    762.89 o 
  20   0   2      729.72      608.94    164.88 o 
  21   0   2     4144.04     3994.49    512.57 o 
  22   0   2     3135.88     2946.71    508.58 o 
  23   0   2     4454.16     3509.53    817.87 o 
  24   0   2     4712.93     3536.74    718.09 o 
  25   0   2      757.77      974.65    468.55 o 
   2   1   2    54999.67    54245.15    398.45 o 
   3   1   2    30580.26    29810.99    281.38 o 
   4   1   2    90496.33    87144.25    479.75 o 
   5   1   2   109480.81   107340.21    559.92 o 
   6   1   2      350.63      311.56     29.87 o 
   7   1   2    12834.00    11769.07    139.85 o 
   8   1   2     3573.40     2711.88     96.02 o 
   9   1   2    72133.95    74015.92    514.49 o 
  10   1   2    26397.46    25950.22    342.02 o 
  11   1   2    10643.01     9987.17    172.69 o 
  12   1   2    10535.13    10205.02    174.65 o 
  13   1   2    25803.04    25662.93    451.46 o 
  14   1   2    49867.82    49878.71    781.08 o 
  15   1   2    16193.78    16129.55    286.63 o 
  16   1   2     7971.01     7755.51    256.72 o 
  17   1   2     6511.80     6178.05    245.31 o 
  18   1   2     4891.28     4559.52    359.20 o 
  19   1   2     9005.81     9184.26    341.91 o 
  20   1   2      252.75      426.56     90.60 o 
  21   1   2     1250.77     1157.04    157.52 o 
  22   1   2      163.80      307.84    119.87 o 
  23   1   2     2868.08     2911.58    370.36 o 
  24   1   2     1099.05     1116.97    237.00 o 
  25   1   2     1153.65     1111.36    283.80 o 
   0   2   2    83947.33    83164.77    612.66 o 
   1   2   2    27306.76    25245.31    234.62 o 
   2   2   2      875.76      896.95     51.42 o 
   3   2   2    20549.72    20289.17    207.67 o 
   4   2   2    26752.39    26715.05    269.82 o 
   5   2   2    73412.57    70259.49    409.18 o 
   6   2   2    13092.25    12167.85    200.59 o 
   7   2   2     4042.57     3650.86     95.49 o 
   8   2   2       59.22      175.25     35.41 o 
   9   2   2     7891.14     8126.52    115.58 o 
  10   2   2    16802.59    16723.17    261.89 o 
  11   2   2    31494.36    30372.25    382.39 o 
  12   2   2     3118.81     2871.92    162.32 o 
  13   2   2     3959.25     3705.95    195.33 o 
  14   2   2     3466.13     2819.69    166.86 o 
  15   2   2    13042.27    13039.83    392.78 o 
  16   2   2     5531.97     4929.73    282.44 o 
  17   2   2     2275.59     2462.06    197.77 o 
  18   2   2     1747.35     1727.02    202.52 o 
  19   2   2      458.17      317.60     86.25 o 
  20   2   2       11.08      297.92     74.60 o 
  21   2   2      459.28      324.39     90.46 o 
  22   2   2      142.37      345.52    100.70 o 
  23   2   2       60.81      404.12    141.52 o 
  24   2   2       23.85      294.17    192.03 o 
   1   3   2     7768.44     7132.80    132.06 o 
   2   3   2   156300.08   151718.78    818.44 o 
   3   3   2     4743.57     4467.63    127.11 o 
   4   3   2    24353.21    23270.86    281.82 o 
   5   3   2    26607.62    24454.90    295.23 o 
   6   3   2     2172.14     2546.16    132.96 o 
   7   3   2    10790.30     9854.50    263.03 o 
   8   3   2    39322.46    38126.78    503.63 o 
   9   3   2    30667.33    28396.03    448.10 o 
  10   3   2     5914.14     5344.30    134.62 o 
  11   3   2    14710.51    13838.95    291.47 o 
  12   3   2     5796.13     5497.57    184.66 o 
  13   3   2    33790.00    34111.94    523.09 o 
  14   3   2    15002.04    15628.67    420.25 o 
  15   3   2    19126.23    19145.84    390.93 o 
  16   3   2     4474.78     4191.48    237.47 o 
  17   3   2    10464.02    10260.35    331.70 o 
  18   3   2      351.21      489.16     77.21 o 
  19   3   2     6341.52     7197.46    441.70 o 
  20   3   2       37.31      260.97     92.66 o 
  21   3   2     1224.54     1033.10    151.11 o 
  22   3   2      988.19      682.69    241.20 o 
  23   3   2     2011.32     2052.92    341.32 o 
  24   3   2      119.57      208.61    205.83 o 
   0   4   2   328496.56   330642.41   2322.32 o 
   1   4   2    21043.48    20444.23    260.16 o 
   2   4   2    25068.77    25595.41    337.23 o 
   3   4   2    31408.00    30403.87    376.26 o 
   4   4   2    40759.96    40269.98    390.85 o 
   5   4   2     7627.44     7767.44    161.60 o 
   6   4   2     1889.88     1926.18    122.98 o 
   7   4   2   102111.89    99674.98   1109.11 o 
   8   4   2     1663.91     1824.80    137.19 o 
   9   4   2    14058.76    13645.97    307.27 o 
  10   4   2    42620.80    42437.91    698.76 o 
  11   4   2    77073.93    78280.30   1211.01 o 
  12   4   2    50760.46    53283.33    740.76 o 
  13   4   2    18103.59    17011.96    428.19 o 
  14   4   2      501.20      474.56     49.34 o 
  15   4   2    33143.46    34173.72    693.52 o 
  16   4   2     6593.96     6470.51    283.52 o 
  17   4   2    20599.47    21857.47    818.35 o 
  18   4   2     3834.01     3709.46    324.00 o 
  19   4   2     4909.17     4781.64    481.67 o 
  20   4   2      500.19      518.86    110.49 o 
  21   4   2     8868.00     9588.21    700.99 o 
  22   4   2      656.28      426.11    239.57 o 
  23   4   2     1176.87      962.79    220.66 o 
   1   5   2    81207.77    82533.30    780.41 o 
   2   5   2    25310.86    25032.43    424.98 o 
   3   5   2    96050.53    97785.87    942.88 o 
   4   5   2    29615.77    29622.09    484.97 o 
   5   5   2    13980.87    13675.27    280.46 o 
   6   5   2     1260.50     1041.47    114.60 o 
   7   5   2    63752.39    66652.36    889.38 o 
   8   5   2     2338.52     2278.69    149.55 o 
   9   5   2     3072.39     2924.66    168.60 o 
  10   5   2    14232.58    14015.90    345.94 o 
  11   5   2    17837.43    18076.78    354.01 o 
  12   5   2      325.48      257.57     51.46 o 
  13   5   2      575.18      546.60     82.77 o 
  14   5   2    29756.14    30812.01    857.21 o 
  15   5   2     1086.56      987.98    122.11 o 
  16   5   2     5011.45     5287.87    444.52 o 
  17   5   2     1150.32     1025.40    238.38 o 
  18   5   2     1672.77     1366.19    220.09 o 
  19   5   2     2097.05     1523.06    274.44 o 
  20   5   2       88.91      266.75    148.04 o 
  21   5   2     2759.26     2574.29    351.12 o 
  22   5   2      340.36      629.43    173.22 o 
   0   6   2     3256.88     3267.11    261.42 o 
   1   6   2    13452.47    13467.79    267.79 o 
   2   6   2      370.96      348.14     65.84 o 
   3   6   2     2648.10     2563.20    156.13 o 
   4   6   2     1335.33     1313.16     95.78 o 
   5   6   2    10518.78    10385.76    295.84 o 
   6   6   2     4380.20     3945.04    237.22 o 
   7   6   2     1823.02     1685.79    139.52 o 
   8   6   2      854.47      693.46     82.52 o 
   9   6   2     3562.98     3213.83    212.20 o 
  10   6   2       10.77      152.99     65.10 o 
  11   6   2       13.15      130.02     61.61 o 
  12   6   2     1369.28      808.31    144.55 o 
  13   6   2       40.07      210.75     82.77 o 
  14   6   2       32.29       27.65    122.66 o 
  15   6   2      486.13      676.95    118.80 o 
  16   6   2      760.36      683.70    176.43 o 
  17   6   2     2762.16     2585.81    299.16 o 
  18   6   2      345.66      416.92    144.80 o 
  19   6   2      542.82      541.64    154.60 o 
  20   6   2       47.68      327.23    169.86 o 
  21   6   2       22.47      439.15    188.95 o 
   1   7   2    26345.75    27612.35    516.49 o 
   2   7   2     1539.21     1090.35    135.86 o 
   3   7   2    33170.48    34317.77    573.29 o 
   4   7   2     9277.63     9444.55    309.44 o 
   5   7   2     2036.30     2000.95    133.32 o 
   6   7   2       89.20      144.61     94.56 o 
   7   7   2    29201.16    33341.32    775.27 o 
   8   7   2      343.09      193.82     97.32 o 
   9   7   2      631.18      497.21    124.66 o 
  10   7   2     6457.15     7138.68    415.72 o 
  11   7   2     7801.09     8488.95    478.82 o 
  12   7   2      463.93      343.19     92.88 o 
  13   7   2      111.94      352.84    114.62 o 
  14   7   2     9382.25    10372.32    590.23 o 
  15   7   2      598.14      651.64    164.95 o 
  16   7   2      164.47      456.69    136.06 o 
  17   7   2       48.47      169.88    156.29 o 
  18   7   2      724.79      653.42    185.81 o 
  19   7   2       70.57      381.65    144.44 o 
  20   7   2       91.96      550.16    239.44 o 
   0   8   2    16838.86    17762.29    834.07 o 
   1   8   2    16541.81    17465.73    579.83 o 
   2   8   2     5652.79     5862.61    338.60 o 
   3   8   2    15204.28    15779.93    490.35 o 
   4   8   2     4565.88     4238.54    256.52 o 
   5   8   2    13519.50    13217.73    527.22 o 
   6   8   2     1205.94     1036.21    133.13 o 
   7   8   2     4026.02     4421.83    267.76 o 
   8   8   2     1800.22     1527.59    219.14 o 
   9   8   2    11890.01    12950.95    563.33 o 
  10   8   2     1647.66     1493.14    198.22 o 
  11   8   2     4753.11     5238.46    395.24 o 
  12   8   2    10564.32    10631.53    900.51 o 
  13   8   2     4487.48     3782.83    425.19 o 
  14   8   2      284.05      535.04    164.31 o 
  15   8   2     2226.74     1916.03    232.17 o 
  16   8   2     5183.24     4671.74    499.09 o 
  17   8   2     1234.06     1130.88    241.85 o 
  18   8   2       16.57      304.21    184.75 o 
   1   9   2      376.42      405.27     93.40 o 
   2   9   2    15656.39    17067.19    635.41 o 
   3   9   2      128.80      264.14     80.05 o 
   4   9   2      106.80      263.12     98.56 o 
   5   9   2     7129.77     6863.88    432.91 o 
   6   9   2     1487.19     1330.53    149.70 o 
   7   9   2      499.65      239.46    114.71 o 
   8   9   2     4228.82     4328.66    333.01 o 
   9   9   2    10726.75    12139.41    606.90 o 
  10   9   2     1070.70     1067.63    205.52 o 
  11   9   2     1000.24      854.40    176.81 o 
  12   9   2      554.44      839.99    215.32 o 
  13   9   2     5542.64     5526.62    575.22 o 
  14   9   2     2592.43     2049.17    286.77 o 
  15   9   2     2589.52     2408.90    349.47 o 
   0  10   2      126.40      249.04    120.44 o 
   1  10   2      242.75      317.42    101.35 o 
   2  10   2      867.63      690.13    118.64 o 
   3  10   2       30.88      340.99    103.75 o 
   4  10   2       22.44      244.66    114.38 o 
   5  10   2      519.63      456.57    126.62 o 
   6  10   2       10.53      241.37    113.51 o 
   7  10   2     1073.78      818.41    207.61 o 
   8  10   2       63.01      655.55    128.15 o 
   9  10   2        8.96      411.37    145.39 o 
  10  10   2       59.50      461.02    147.51 o 
  11  10   2      386.53      359.72    165.03 o 
  12  10   2      439.50      737.58    159.99 o 
   1  11   2       18.48      513.42    124.04 o 
   2  11   2     2300.95     2081.16    220.45 o 
   3  11   2       44.80      530.06    118.94 o 
   4  11   2      641.26      416.94    133.01 o 
   5  11   2      521.82      417.84    165.29 o 
   6  11   2      416.83      437.39    115.21 o 
   7  11   2       34.82      558.19    127.96 o 
   1   1   3    85309.69    83515.12    479.42 o 
   2   1   3     3825.44     4014.03     78.76 o 
   3   1   3    58041.75    56398.58    309.31 o 
   4   1   3   302229.47   299056.00   1682.01 o 
   5   1   3    84623.05    79986.50    499.74 o 
   6   1   3   105023.68   105759.70    563.85 o 
   7   1   3    54098.65    53921.62    369.79 o 
   8   1   3    22721.54    22623.89    257.09 o 
   9   1   3    29087.33    26655.33    306.61 o 
  10   1   3    10866.41    10674.19    149.56 o 
  11   1   3    27017.21    26040.43    356.25 o 
  12   1   3     1946.81     1889.37    112.91 o 
  13   1   3    23483.40    22290.70    411.10 o 
  14   1   3    68620.07    70561.57   1139.84 o 
  15   1   3    32213.11    33640.18    734.76 o 
  16   1   3     4793.27     4187.09    198.79 o 
  17   1   3     8309.65     8574.15    295.17 o 
  18   1   3     1989.76     1562.86    146.76 o 
  19   1   3    14771.55    15975.53    517.11 o 
  20   1   3     1903.60     2022.46    211.48 o 
  21   1   3     3687.17     3697.67    352.94 o 
  22   1   3      107.39      329.66    117.38 o 
  23   1   3     3450.75     3354.35    344.15 o 
  24   1   3     2314.10     2619.74    431.85 o 
  25   1   3     1676.67     1271.97    338.76 o 
   0   2   3    75029.93    74765.24    569.45 o 
   1   2   3   187565.77   182964.14   1223.12 o 
   2   2   3    61456.74    60476.73    387.51 o 
   3   2   3    61987.49    59691.95    364.72 o 
   4   2   3     5662.69     5698.40    114.61 o 
   5   2   3   129336.84   125940.06    865.39 o 
   6   2   3      344.61      278.48     40.08 o 
   7   2   3    84180.30    83885.14    591.84 o 
   8   2   3    16153.86    15461.69    237.64 o 
   9   2   3    85237.58    84789.31    754.91 o 
  10   2   3    48228.20    45716.14    536.17 o 
  11   2   3    75375.80    75885.82    830.26 o 
  12   2   3    11218.20     9972.68    190.98 o 
  13   2   3    48244.49    49607.48    765.79 o 
  14   2   3     3290.60     2997.76    172.67 o 
  15   2   3    22189.98    21837.41    560.37 o 
  16   2   3      124.63      156.14     46.23 o 
  17   2   3    27109.36    27966.20    717.03 o 
  18   2   3     9043.57     9344.78    344.31 o 
  19   2   3    12089.38    12158.03    488.86 o 
  20   2   3     6638.98     6856.10    486.69 o 
  21   2   3    13967.79    14628.44    714.18 o 
  22   2   3     1103.40      753.67    157.98 o 
  23   2   3     5676.56     5355.58    533.94 o 
  24   2   3       31.00      352.23    193.66 o 
   1   3   3    44400.22    42945.45    390.32 o 
   2   3   3   156889.48   155085.48   1194.68 o 
   3   3   3    35888.41    34676.48    329.60 o 
   4   3   3        4.36       72.93     39.84 o 
   5   3   3    61718.56    59157.97    508.86 o 
   6   3   3    14137.08    13823.72    245.41 o 
   7   3   3    58012.98    56623.31    669.97 o 
   8   3   3    60426.41    57139.86    655.49 o 
   9   3   3    29543.63    28226.66    445.07 o 
  10   3   3     2522.80     2358.79    124.04 o 
  11   3   3    32090.60    31483.99    563.68 o 
  12   3   3    25340.58    23412.25    431.76 o 
  13   3   3    10943.96    11250.33    227.01 o 
  14   3   3        9.28       90.25     56.79 o 
  15   3   3    14802.30    14753.92    394.13 o 
  16   3   3     9075.43     9502.81    253.43 o 
  17   3   3     9844.42     9948.06    259.35 o 
  18   3   3    10353.60    10287.35    406.15 o 
  19   3   3    15390.23    16455.87    604.01 o 
  20   3   3     3171.32     3227.73    306.36 o 
  21   3   3     4936.35     4953.81    521.16 o 
  22   3   3     1257.81      845.69    178.95 o 
  23   3   3     3733.39     3461.21    486.62 o 
  24   3   3       67.04      413.76    190.48 o 
   0   4   3     4786.04     4816.46    249.46 o 
   1   4   3     7369.90     8415.93    184.78 o 
   2   4   3    19145.82    18599.38    267.97 o 
   3   4   3      975.21     1291.25     92.46 o 
   4   4   3     8903.13     8584.59    168.33 o 
   5   4   3      243.62      334.67     65.11 o 
   6   4   3    21920.41    22170.92    427.47 o 
   7   4   3       79.14      226.88     57.29 o 
   8   4   3     4424.10     4558.21    213.88 o 
   9   4   3     2435.68     2622.04    150.32 o 
  10   4   3     6589.10     7382.21    229.19 o 
  11   4   3       15.83      134.22     45.86 o 
  12   4   3     4959.89     4747.16    235.04 o 
  13   4   3      492.51      451.21     57.79 o 
  14   4   3      642.08      783.22     87.98 o 
  15   4   3       96.98      288.52     56.98 o 
  16   4   3     2053.56     2372.82    186.93 o 
  17   4   3      294.55      391.66     83.33 o 
  18   4   3      239.24      395.83    110.32 o 
  19   4   3      474.68      514.23    130.06 o 
  20   4   3      450.75      541.66    140.04 o 
  21   4   3      474.66      512.46    151.66 o 
  22   4   3      452.84      362.64    154.12 o 
  23   4   3        3.41      212.00    195.37 o 
   1   5   3    16109.87    16286.18    308.67 o 
   2   5   3    50258.26    50380.98    532.20 o 
   3   5   3    18264.35    18139.56    353.72 o 
   4   5   3     1609.13     1403.82    111.38 o 
   5   5   3    44267.73    45051.68    762.43 o 
   6   5   3     2360.90     1691.55    176.78 o 
   7   5   3    27517.37    27936.25    532.19 o 
   8   5   3    27767.88    28201.80    561.35 o 
   9   5   3    12828.31    13283.16    236.75 o 
  10   5   3     1671.79     1739.71    148.76 o 
  11   5   3     6185.10     6285.41    273.43 o 
  12   5   3     5347.04     5031.39    236.55 o 
  13   5   3     3979.75     3985.97    276.00 o 
  14   5   3       42.70      252.91     88.79 o 
  15   5   3     5496.47     5080.21    437.52 o 
  16   5   3     2959.19     2875.32    251.61 o 
  17   5   3     5249.30     4992.50    492.51 o 
  18   5   3     2125.46     2372.01    274.64 o 
  19   5   3     4347.36     4110.92    450.14 o 
  20   5   3       60.66      333.79    111.30 o 
  21   5   3     2193.94     2027.59    409.07 o 
  22   5   3      329.44      621.88    153.72 o 
   0   6   3     4224.86     4084.62    325.94 o 
   1   6   3    31432.06    30747.35    557.74 o 
   2   6   3    27931.78    27936.09    536.63 o 
   3   6   3    26700.94    27472.98    517.36 o 
   4   6   3    15950.56    16703.81    279.70 o 
   5   6   3    55296.25    58719.38    901.77 o 
   6   6   3    17607.54    17897.18    481.91 o 
   7   6   3    35581.60    37178.84    666.75 o 
   8   6   3     4616.27     4036.01    317.94 o 
   9   6   3    29160.91    28849.82    609.15 o 
  10   6   3      586.90      249.65     78.83 o 
  11   6   3    17115.44    18691.39    461.62 o 
  12   6   3    17744.61    19126.39    573.45 o 
  13   6   3    20850.79    21703.40    693.77 o 
  14   6   3     4317.90     4323.83    327.44 o 
  15   6   3     6951.74     7084.32    592.90 o 
  16   6   3     3879.51     4209.15    405.79 o 
  17   6   3    12818.17    14107.49   1067.52 o 
  18   6   3      586.12      490.07    135.47 o 
  19   6   3     5722.49     5823.10    568.21 o 
  20   6   3       38.94      462.19    155.22 o 
  21   6   3     4369.48     4058.96    622.86 o 
   1   7   3    13281.69    13767.44    364.75 o 
   2   7   3      174.29      310.76     71.33 o 
   3   7   3    28820.62    30049.59    630.44 o 
   4   7   3    13117.77    12755.29    361.75 o 
   5   7   3    15675.34    16487.72    435.74 o 
   6   7   3     6890.15     5429.44    527.51 o 
   7   7   3    15437.00    15679.26    725.31 o 
   8   7   3      150.51      189.45     68.06 o 
   9   7   3    12830.22    11212.16    817.22 o 
  10   7   3     1861.61     1425.05    178.29 o 
  11   7   3     4715.77     5192.15    376.44 o 
  12   7   3       46.56      101.91    105.85 o 
  13   7   3     4828.21     5342.76    478.77 o 
  14   7   3     2451.34     2800.35    266.15 o 
  15   7   3     9779.96     9065.77    833.77 o 
  16   7   3     2308.45     1675.51    301.63 o 
  17   7   3     1083.49      913.02    194.13 o 
  18   7   3        3.84      343.57    156.33 o 
  19   7   3     3343.59     3024.14    392.86 o 
   0   8   3    14953.12    15005.85    723.00 o 
   1   8   3      134.09      221.80     80.22 o 
   2   8   3      729.17      616.00     93.03 o 
   3   8   3       31.38      187.30     69.30 o 
   4   8   3     3430.92     3370.71    210.79 o 
   5   8   3      784.88      674.07     97.35 o 
   6   8   3     4954.67     5641.48    349.16 o 
   7   8   3      199.08      452.86    102.26 o 
   8   8   3      836.40      702.23     91.48 o 
   9   8   3      815.20      802.53    164.01 o 
  10   8   3     6031.77     6114.23    452.65 o 
  11   8   3       74.24      283.10    112.55 o 
  12   8   3     1631.80     1907.47    226.24 o 
  13   8   3      809.93      610.87    173.88 o 
  14   8   3      185.16      528.94    144.35 o 
  15   8   3      178.04      538.22    143.50 o 
  16   8   3      994.22      885.39    223.32 o 
  17   8   3      141.10      386.04    145.19 o 
  18   8   3     1365.67     1257.40    233.49 o 
   1   9   3     1800.80     2146.37    213.79 o 
   2   9   3       95.03      172.29    100.93 o 
   3   9   3     5059.29     5391.63    327.36 o 
   4   9   3      167.31      470.44    126.57 o 
   5   9   3     1001.08      774.12    119.32 o 
   6   9   3        0.39      380.86    104.53 o 
   7   9   3     3307.55     3500.12    276.85 o 
   8   9   3     1439.40      951.75    202.36 o 
   9   9   3     2956.00     3302.43    284.78 o 
  10   9   3      351.60      489.86    158.91 o 
  11   9   3     1811.15     1842.71    242.22 o 
  12   9   3       22.24      408.65    161.24 o 
  13   9   3     1367.62     1048.57    229.09 o 
  14   9   3      165.01      548.89    163.53 o 
  15   9   3      935.44     1120.79    217.25 o 
   0  10   3     9798.35    10165.87    930.16 o 
   1  10   3     6312.72     6058.30    396.62 o 
   2  10   3       70.02      368.28     92.80 o 
   3  10   3     5988.24     6333.78    456.56 o 
   4  10   3     1084.23      961.37    152.05 o 
   5  10   3     4658.25     4350.60    415.51 o 
   6  10   3      603.04      534.78    133.34 o 
   7  10   3     4964.05     5023.84    445.24 o 
   8  10   3      406.33      698.33    133.47 o 
   9  10   3     3226.84     2316.33    278.89 o 
  10  10   3     2030.06     1818.68    212.64 o 
  11  10   3     1738.15     1494.83    316.24 o 
  12  10   3       23.96      247.14    136.09 o 
   1  11   3     2278.33     1586.32    221.38 o 
   2  11   3       22.59      274.16    125.97 o 
   3  11   3     2807.40     2369.81    285.52 o 
   4  11   3      299.95      310.55    115.83 o 
   5  11   3     1248.11     1069.02    192.17 o 
   6  11   3       64.07      298.01     93.07 o 
   7  11   3     2165.76     1543.31    271.42 o 
   0   0   4   108467.60    97015.62   1308.27 o 
   1   0   4    26182.85    26060.79    427.99 o 
   2   0   4    40864.91    42275.97    543.16 o 
   3   0   4    43756.68    44053.53    557.85 o 
   4   0   4   241230.41   244805.48   1834.81 o 
   5   0   4     2556.48     2376.80    159.79 o 
   6   0   4    23953.65    22599.88    315.90 o 
   7   0   4   202926.84   198242.44   1523.62 o 
   8   0   4   148663.77   150159.44   1818.81 o 
   9   0   4    90208.95    93150.08    973.81 o 
  10   0   4     9221.77     8647.08    194.48 o 
  11   0   4   123060.98   124834.50   3360.47 o 
  12   0   4     4428.11     3960.88    308.36 o 
  13   0   4    43485.83    44120.23   1041.52 o 
  14   0   4     3259.88     2936.42    259.65 o 
  15   0   4    58984.51    62695.36   1246.74 o 
  16   0   4      158.97      122.97     62.08 o 
  17   0   4    27882.12    30027.63    799.36 o 
  18   0   4     8710.21     8786.81    489.66 o 
  19   0   4    29354.39    27981.92   1322.58 o 
  20   0   4     7183.28     6980.12    911.99 o 
  21   0   4    29472.48    30517.43   1445.24 o 
  22   0   4     2067.42     1314.63    274.09 o 
  23   0   4     1780.58     1541.80    319.58 o 
  24   0   4      994.93      764.70    285.81 o 
  25   0   4     4144.04     4085.47   1159.26 o 
   1   1   4   121559.51   122090.75    906.78 o 
   2   1   4      207.07      215.35     36.93 o 
   3   1   4   127185.91   122673.72    770.34 o 
   4   1   4    82174.25    81363.61    449.95 o 
   5   1   4    54750.75    52403.87    361.39 o 
   6   1   4   162417.73   158924.47   1177.89 o 
   7   1   4    40989.09    38530.19    287.19 o 
   8   1   4     2537.81     2236.30     96.52 o 
   9   1   4    46951.45    46440.65    432.88 o 
  10   1   4    17391.06    17119.20    244.10 o 
  11   1   4    28194.34    30138.48    449.10 o 
  12   1   4     8510.03     8247.06    184.70 o 
  13   1   4     8766.39     8985.71    197.77 o 
  14   1   4      491.27      442.53     60.68 o 
  15   1   4    16044.61    16508.34    351.46 o 
  16   1   4     9752.36     9851.58    234.47 o 
  17   1   4     4957.53     5148.10    221.15 o 
  18   1   4     5027.82     5710.09    269.83 o 
  19   1   4    11197.83    11165.43    438.19 o 
  20   1   4      469.89      485.90    117.66 o 
  21   1   4     5526.47     5254.96    411.25 o 
  22   1   4     3976.29     3390.21    377.17 o 
  23   1   4     3287.46     2591.96    356.78 o 
  24   1   4      580.07      576.68    204.27 o 
   0   2   4   216556.91   219069.39   2274.86 o 
   1   2   4   253173.89   254950.84   1628.86 o 
   2   2   4     7951.69     7350.44    119.92 o 
   3   2   4     1818.11     1609.83     86.28 o 
   4   2   4     1282.24     1415.43     80.21 o 
   5   2   4    54946.72    54521.24    328.09 o 
   6   2   4    34755.89    33797.75    385.26 o 
   7   2   4    15087.25    13660.89    204.71 o 
   8   2   4     3451.91     3650.35    140.30 o 
   9   2   4    22968.17    22945.71    371.19 o 
  10   2   4    50089.17    51456.00    540.41 o 
  11   2   4    21240.14    20043.76    350.68 o 
  12   2   4       77.17      151.22     37.06 o 
  13   2   4      210.61      247.05     46.78 o 
  14   2   4      398.15      234.26     45.05 o 
  15   2   4     5626.03     5149.80    209.75 o 
  16   2   4     5969.48     5410.45    238.63 o 
  17   2   4     1670.00     1853.44    165.39 o 
  18   2   4     1651.02     1317.24    169.97 o 
  19   2   4      112.12      216.73     95.34 o 
  20   2   4      880.03      900.02    124.33 o 
  21   2   4     1434.19     1325.30    181.00 o 
  22   2   4      528.43      642.29    121.13 o 
  23   2   4      729.81      632.46    134.05 o 
  24   2   4       27.12      133.43    108.58 o 
   1   3   4    58886.56    59302.96    403.18 o 
   2   3   4     7203.28     8226.00    165.87 o 
   3   3   4   130915.63   127118.66    830.94 o 
   4   3   4    10560.76     9620.16    180.52 o 
   5   3   4    34299.46    33517.39    393.56 o 
   6   3   4    24461.72    21165.66    341.57 o 
   7   3   4    73504.48    71049.75   1000.93 o 
   8   3   4    14645.09    13658.50    251.80 o 
   9   3   4     7463.09     6942.42    146.09 o 
  10   3   4    19928.31    19740.65    363.91 o 
  11   3   4    11405.85    11525.51    264.16 o 
  12   3   4     4280.36     3765.91    191.53 o 
  13   3   4     2967.98     2570.98    181.92 o 
  14   3   4      175.46      177.06     73.17 o 
  15   3   4    14696.29    13882.14    355.61 o 
  16   3   4     1514.29     1406.25    120.12 o 
  17   3   4     1093.70     1093.05    126.80 o 
  18   3   4     4853.60     5089.30    298.37 o 
  19   3   4     2572.63     2172.99    222.52 o 
  20   3   4      794.11      711.04    101.66 o 
  21   3   4     5697.02     5805.20    520.11 o 
  22   3   4     2871.59     2560.19    308.61 o 
  23   3   4      869.70      969.66    201.49 o 
  24   3   4        2.97      336.55    124.14 o 
   0   4   4     5410.27     4530.45    317.16 o 
   1   4   4   184125.88   189683.09   1811.25 o 
   2   4   4    25371.86    25059.21    338.30 o 
   3   4   4    69203.63    70544.31    609.35 o 
   4   4   4    32709.88    31127.84    472.74 o 
   5   4   4   176794.56   176831.66   1694.68 o 
   6   4   4        0.79      192.36     55.99 o 
   7   4   4    33719.01    34663.55    557.74 o 
   8   4   4    77451.40    75212.52   1311.05 o 
   9   4   4    78143.12    78635.90   1209.38 o 
  10   4   4    25860.35    24008.87    572.50 o 
  11   4   4     8822.99     8660.45    256.75 o 
  12   4   4     1891.89     1532.23    129.96 o 
  13   4   4    20254.82    21011.86    440.30 o 
  14   4   4     1089.65      917.57    101.12 o 
  15   4   4     4872.22     4875.47    353.63 o 
  16   4   4     5340.68     5206.65    341.58 o 
  17   4   4    11980.10    12060.66    507.42 o 
  18   4   4     1722.22     1560.19    195.22 o 
  19   4   4     5499.35     4833.00    432.60 o 
  20   4   4    12864.43    13749.52    836.87 o 
  21   4   4     2937.15     3221.03    474.11 o 
  22   4   4       21.05      441.76    132.68 o 
  23   4   4     4500.22     3910.94    620.32 o 
   1   5   4     3467.71     3649.93    196.12 o 
   2   5   4    11606.57    10813.65    207.76 o 
   3   5   4     1306.53     1238.84     93.77 o 
   4   5   4    32265.30    31410.49    476.24 o 
   5   5   4    51824.47    52845.16    732.27 o 
   6   5   4    75456.44    78372.18   1062.59 o 
   7   5   4     8020.64     7607.81    341.42 o 
   8   5   4     1146.86      838.65    101.95 o 
   9   5   4    43705.68    42983.21    750.26 o 
  10   5   4     7333.17     6885.94    329.23 o 
  11   5   4     6728.60     6707.25    259.79 o 
  12   5   4     1289.99     1047.68    119.19 o 
  13   5   4    27306.72    29448.76    756.68 o 
  14   5   4      632.20      633.36    107.79 o 
  15   5   4    23326.38    24513.20    803.38 o 
  16   5   4     2793.51     2641.93    310.19 o 
  17   5   4     7775.91     7701.74    493.34 o 
  18   5   4     2226.97     1719.38    253.59 o 
  19   5   4     9404.70    10135.01    728.85 o 
  20   5   4       39.25      200.70    160.24 o 
  21   5   4     1976.94     1673.41    322.96 o 
  22   5   4     1138.29     1508.93    338.00 o 
   0   6   4       69.38      159.16    100.17 o 
   1   6   4     2569.20     2222.78    174.10 o 
   2   6   4     2946.82     2946.28    189.43 o 
   3   6   4      109.74      271.48     54.65 o 
   4   6   4     4033.89     3957.80    210.97 o 
   5   6   4     1674.07     1312.63     96.57 o 
   6   6   4     1436.90     1074.62    114.10 o 
   7   6   4     5275.24     5712.95    299.40 o 
   8   6   4     5529.68     5627.61    305.66 o 
   9   6   4      321.07      284.14     64.51 o 
  10   6   4      414.24      366.51     66.64 o 
  11   6   4     4081.67     3758.90    251.89 o 
  12   6   4     2049.96     1434.35    137.07 o 
  13   6   4     1469.67     1700.63    214.01 o 
  14   6   4      296.76      234.88    118.59 o 
  15   6   4      948.42     1079.05    193.63 o 
  16   6   4       14.39      514.44    112.62 o 
  17   6   4     1227.20     1475.82    230.45 o 
  18   6   4      877.21     1230.63    199.16 o 
  19   6   4      180.54      291.15    164.80 o 
  20   6   4      374.44      942.00    209.14 o 
  21   6   4      484.95      466.99    213.83 o 
   1   7   4      133.97      293.21     64.75 o 
   2   7   4     7164.94     7206.65    367.18 o 
   3   7   4      217.79      267.45     76.95 o 
   4   7   4     4735.97     4986.52    272.41 o 
   5   7   4     7805.56     7884.61    298.07 o 
   6   7   4    10027.66     9915.89    531.93 o 
   7   7   4      105.41      218.07     59.40 o 
   8   7   4     1133.26      761.63     98.38 o 
   9   7   4    18325.85    19930.23    705.56 o 
  10   7   4      369.61      389.59    101.02 o 
  11   7   4     1231.68     1117.48    133.60 o 
  12   7   4     1185.68     1064.89    166.10 o 
  13   7   4     8856.31     9304.39    539.16 o 
  14   7   4      270.25      555.94    154.71 o 
  15   7   4     4983.66     5349.42    489.48 o 
  16   7   4      602.75      675.28    200.52 o 
  17   7   4     4784.51     4585.45    534.72 o 
  18   7   4      259.35      464.98    208.10 o 
  19   7   4     3228.95     3425.77    413.74 o 
   0   8   4      238.51      278.98    138.14 o 
   1   8   4     7236.78     7302.20    449.80 o 
   2   8   4     4118.42     4115.26    279.61 o 
   3   8   4    13960.21    14567.19    528.56 o 
   4   8   4     7034.58     6894.41    424.97 o 
   5   8   4     9781.26    10548.98    494.75 o 
   6   8   4      637.66      480.82     72.86 o 
   7   8   4    15337.96    16906.00    635.87 o 
   8   8   4    12010.93    12525.02    632.25 o 
   9   8   4     4464.66     4960.84    360.28 o 
  10   8   4     2441.98     2006.57    262.34 o 
  11   8   4     8438.67     8702.57    718.48 o 
  12   8   4      516.68      577.22    123.86 o 
  13   8   4     7708.48     7519.49    663.52 o 
  14   8   4      155.22      496.94    171.61 o 
  15   8   4     3120.59     3420.69    336.40 o 
  16   8   4      749.27      653.49    166.38 o 
  17   8   4     5232.66     5470.45    644.89 o 
   1   9   4    14178.36    15300.21    665.43 o 
   2   9   4      299.40      242.81     81.56 o 
   3   9   4    19559.02    22431.29    496.39 o 
   4   9   4        4.97      128.87     94.98 o 
   5   9   4     4294.72     4525.07    334.11 o 
   6   9   4     4882.15     5400.94    385.00 o 
   7   9   4    19206.18    21027.64    882.23 o 
   8   9   4     3402.22     2802.93    253.94 o 
   9   9   4      109.30      435.03    100.89 o 
  10   9   4     3023.01     3238.07    295.48 o 
  11   9   4     4543.55     4671.34    391.85 o 
  12   9   4     1817.53     1403.94    231.47 o 
  13   9   4      131.04      405.23    173.47 o 
  14   9   4      855.61      777.53    167.98 o 
  15   9   4      759.62      597.00    163.21 o 
   0  10   4       89.82      369.75    115.74 o 
   1  10   4      697.49      638.39    114.54 o 
   2  10   4      137.59      270.82    103.45 o 
   3  10   4       61.88      311.29    110.13 o 
   4  10   4      605.55      675.69    128.30 o 
   5  10   4      159.30      301.47    118.96 o 
   6  10   4       38.70      294.82    123.47 o 
   7  10   4      101.48      415.52    116.86 o 
   8  10   4      907.20      544.29    117.65 o 
   9  10   4      309.49      137.26    118.56 o 
  10  10   4       59.36      671.97    149.33 o 
  11  10   4      203.72      450.22    163.54 o 
  12  10   4        3.49      338.06    133.12 o 
   1  11   4     1800.19     1308.94    201.73 o 
   2  11   4      192.04      480.03    115.96 o 
   3  11   4     2610.60     2427.83    231.63 o 
   4  11   4      204.05      575.58    111.25 o 
   5  11   4      218.02      505.61    108.89 o 
   6  11   4      101.36      372.03    137.72 o 
   1   1   5     3377.91     3459.52    145.12 o 
   2   1   5     1756.99     1685.91     99.43 o 
   3   1   5     4074.68     3948.88    151.93 o 
   4   1   5    19184.32    18897.86    216.30 o 
   5   1   5    36362.86    34689.99    334.96 o 
   6   1   5   209516.00   207891.22   1319.85 o 
   7   1   5      516.98      550.89     50.13 o 
   8   1   5    42974.20    40623.12    372.88 o 
   9   1   5    90452.82    89071.88    808.14 o 
  10   1   5    64863.39    65494.26    796.22 o 
  11   1   5     4133.59     4235.12    164.19 o 
  12   1   5     8518.23     8348.95    161.81 o 
  13   1   5    42036.29    42279.45    710.00 o 
  14   1   5     7399.09     6476.35    259.13 o 
  15   1   5    11410.73    11295.42    258.41 o 
  16   1   5    10050.12     9600.45    293.17 o 
  17   1   5     3978.80     2944.63    229.39 o 
  18   1   5    34395.89    35466.26    907.32 o 
  19   1   5    15035.54    16304.28    504.00 o 
  20   1   5     1811.83     1621.25    201.04 o 
  21   1   5     2152.22     1640.04    242.31 o 
  22   1   5     9554.96     9157.46    439.78 o 
  23   1   5     2688.80     2619.27    296.22 o 
  24   1   5        8.95      466.12     95.33 o 
   0   2   5     1953.51     2166.65    146.40 o 
   1   2   5   272619.19   276237.03   2346.56 o 
   2   2   5   188412.03   185438.80   1519.14 o 
   3   2   5    19095.72    18132.58    250.78 o 
   4   2   5   227596.20   224973.63   1412.47 o 
   5   2   5   100416.73    97708.59    693.52 o 
   6   2   5    24367.28    24453.81    297.16 o 
   7   2   5    24766.27    23119.08    324.28 o 
   8   2   5   278083.91   279856.22   3011.22 o 
   9   2   5    46513.70    45276.65    580.94 o 
  10   2   5    31232.22    30269.30    468.93 o 
  11   2   5    10324.24     9843.35    238.50 o 
  12   2   5     7299.67     6919.67    132.13 o 
  13   2   5    15671.27    15770.97    229.94 o 
  14   2   5     9509.57     9192.10    208.59 o 
  15   2   5     1387.66     1204.25    102.55 o 
  16   2   5    10526.39    10574.80    259.39 o 
  17   2   5     2530.73     2440.60    182.94 o 
  18   2   5     4701.16     4877.14    351.43 o 
  19   2   5     4898.75     4647.45    398.67 o 
  20   2   5    34734.15    36422.70    871.80 o 
  21   2   5     1265.28     1233.13    155.17 o 
  22   2   5      808.80      756.87    146.16 o 
  23   2   5     3063.43     2396.71    332.40 o 
  24   2   5     4523.51     4363.52    618.37 o 
   1   3   5    28968.04    28774.68    331.46 o 
   2   3   5    25941.49    24650.80    294.05 o 
   3   3   5   141818.48   141924.03   1195.14 o 
   4   3   5    96404.56    94090.19    660.09 o 
   5   3   5    37612.95    38671.93    302.59 o 
   6   3   5   180954.88   179437.41   1678.07 o 
   7   3   5    87529.85    83644.46    878.22 o 
   8   3   5       39.55      134.40     49.15 o 
   9   3   5     1643.42     1661.29    100.18 o 
  10   3   5    23679.65    22496.40    418.00 o 
  11   3   5     5756.95     5244.50    216.86 o 
  12   3   5     2497.87     2387.61    152.15 o 
  13   3   5     1604.39     1206.35    116.03 o 
  14   3   5      461.35      433.65     77.41 o 
  15   3   5     1806.11     1231.89    133.07 o 
  16   3   5     4859.11     4159.60    253.18 o 
  17   3   5     1309.18     1419.63    130.69 o 
  18   3   5    10297.15    10962.35    450.58 o 
  19   3   5       65.76      272.42    108.81 o 
  20   3   5       93.04      149.68    119.90 o 
  21   3   5     1667.92     2263.02    294.27 o 
  22   3   5     5348.03     5658.80    582.46 o 
  23   3   5      140.72      350.13    147.12 o 
  24   3   5      765.24      714.81    211.52 o 
   0   4   5      688.90      451.39    112.57 o 
   1   4   5    11130.96    11375.26    226.13 o 
   2   4   5      799.80      917.03     87.54 o 
   3   4   5     6417.82     6687.01    204.14 o 
   4   4   5     1024.72      824.91     77.94 o 
   5   4   5     9357.27     8522.59    219.57 o 
   6   4   5     1183.39     1089.34    117.79 o 
   7   4   5    23431.91    23164.77    491.36 o 
   8   4   5     1082.87      770.96     89.85 o 
   9   4   5     3036.46     2890.26    212.61 o 
  10   4   5     3799.47     3826.26    280.17 o 
  11   4   5     7269.21     7585.28    304.31 o 
  12   4   5     1325.28     1138.08     97.80 o 
  13   4   5        4.69      120.64     60.26 o 
  14   4   5      175.05      221.30     86.02 o 
  15   4   5     2356.40     2159.55    214.13 o 
  16   4   5      562.75      581.62    113.27 o 
  17   4   5     2340.92     2381.30    211.33 o 
  18   4   5      820.87      740.15    134.89 o 
  19   4   5      981.74      807.34    138.80 o 
  20   4   5     1347.58     1202.39    200.56 o 
  21   4   5     1091.85     1019.26    248.66 o 
  22   4   5       10.51      389.02    149.62 o 
  23   4   5       32.50      226.16    192.62 o 
   1   5   5    17081.77    17093.80    344.23 o 
   2   5   5    37162.99    37146.50    515.78 o 
   3   5   5    54910.13    57351.14    738.07 o 
   4   5   5    32056.63    31814.79    400.82 o 
   5   5   5     6044.66     5624.17    246.73 o 
   6   5   5    46597.72    46871.00    702.97 o 
   7   5   5    41214.78    42073.20    780.36 o 
   8   5   5      903.65      732.68     87.92 o 
   9   5   5      291.17      328.36    102.95 o 
  10   5   5     7854.36     7818.34    299.74 o 
  11   5   5     5076.93     5088.68    325.14 o 
  12   5   5       67.69      186.24     89.65 o 
  13   5   5     1201.68     1133.71    120.53 o 
  14   5   5      824.21      721.04    138.84 o 
  15   5   5      128.47      290.07     99.19 o 
  16   5   5     2851.16     2076.00    243.89 o 
  17   5   5      667.33      663.71    114.03 o 
  18   5   5     2785.20     3068.02    391.42 o 
  19   5   5       32.46      378.59    120.60 o 
  20   5   5      468.45      450.30    172.14 o 
  21   5   5     1311.05     1370.46    257.62 o 
  22   5   5     3601.25     3540.76    509.13 o 
   0   6   5     1396.61     1241.48    144.59 o 
   1   6   5      183.52      224.71     57.59 o 
   2   6   5     3764.93     3429.85    221.33 o 
   3   6   5     9562.79     9426.82    250.94 o 
   4   6   5    41479.80    42486.25    731.06 o 
   5   6   5      643.19      568.09     72.60 o 
   6   6   5      225.46      266.28     61.08 o 
   7   6   5    31911.92    33569.18    624.27 o 
   8   6   5    67692.79    72491.56   1344.21 o 
   9   6   5     1136.55      667.44     81.85 o 
  10   6   5    17516.63    16008.03    692.50 o 
  11   6   5    28624.93    30610.45    849.96 o 
  12   6   5    11684.43    12475.11    438.44 o 
  13   6   5     5587.38     5529.15    420.43 o 
  14   6   5       53.69      346.55    147.24 o 
  15   6   5     9067.51     9046.20    622.72 o 
  16   6   5    12154.72    12511.76    783.55 o 
  17   6   5     8612.93     9007.70    811.34 o 
  18   6   5     5131.54     4118.48    455.51 o 
  19   6   5     2287.58     2301.15    309.84 o 
  20   6   5    13277.18    15473.22   1089.84 o 
  21   6   5     3382.70     3485.95    511.24 o 
   1   7   5     3797.17     3299.75    215.93 o 
   2   7   5     1366.59      956.14    106.11 o 
   3   7   5      295.60      234.89     75.02 o 
   4   7   5     4317.69     4100.04    251.22 o 
   5   7   5     6230.26     5665.31    318.26 o 
   6   7   5    38270.17    41206.79    935.65 o 
   7   7   5     1967.23     1443.78    138.33 o 
   8   7   5       26.88      149.36     61.45 o 
   9   7   5     7019.88     7627.62    477.71 o 
  10   7   5    17376.55    19369.81    689.77 o 
  11   7   5     1222.84     1331.01    153.23 o 
  12   7   5     1611.05     1483.38    225.30 o 
  13   7   5    11668.11    12403.60    631.05 o 
  14   7   5     3769.80     3712.00    335.11 o 
  15   7   5     4201.12     4401.59    411.19 o 
  16   7   5      679.43      450.02    179.51 o 
  17   7   5      977.41      852.69    166.06 o 
  18   7   5     5803.03     5892.39    692.89 o 
  19   7   5     2024.35     2087.67    280.20 o 
   0   8   5     2273.44     2658.78    301.25 o 
   1   8   5     6665.52     6630.45    416.20 o 
   2   8   5      537.64      557.27     90.44 o 
   3   8   5     1209.57      949.58    124.27 o 
   4   8   5     2767.67     3073.83    212.81 o 
   5   8   5     6511.76     6429.75    378.42 o 
   6   8   5     1446.42      964.10    107.21 o 
   7   8   5      307.42      353.80    111.54 o 
   8   8   5      318.15      465.61    109.98 o 
   9   8   5     2282.65     2480.27    237.98 o 
  10   8   5       12.03      355.36    112.02 o 
  11   8   5     1231.14     1455.71    183.33 o 
  12   8   5      170.99      525.99    121.47 o 
  13   8   5      400.17      615.64    140.27 o 
  14   8   5       80.27      495.54    129.73 o 
  15   8   5      311.21      432.78    163.91 o 
  16   8   5      276.65      419.91    183.27 o 
  17   8   5      349.17      553.86    172.23 o 
   1   9   5     1226.76      942.81    129.95 o 
   2   9   5     2730.92     2715.11    234.23 o 
   3   9   5      896.16      859.98    117.67 o 
   4   9   5        1.25      295.52     74.81 o 
   5   9   5      556.29      643.25    127.01 o 
   6   9   5     3961.82     4245.54    314.78 o 
   7   9   5      304.30      598.60    131.81 o 
   8   9   5     1163.26     1229.99    170.31 o 
   9   9   5     1251.15     1186.18    175.74 o 
  10   9   5     3399.51     3354.43    381.00 o 
  11   9   5     1064.73      949.24    172.50 o 
  12   9   5        4.98      484.66    117.05 o 
  13   9   5      563.93      728.65    164.30 o 
  14   9   5      779.50      685.58    209.91 o 
  15   9   5      623.92      724.00    227.44 o 
   0  10   5     3522.78     3522.60    404.53 o 
   1  10   5     3444.30     3442.42    274.16 o 
   2  10   5     1301.16     1123.54    185.86 o 
   3  10   5     2724.14     2145.81    250.27 o 
   4  10   5    10267.01    11380.12    733.41 o 
   5  10   5     6906.48     6268.60    559.32 o 
   6  10   5     1337.28     1190.09    192.21 o 
   7  10   5      467.53      662.67    136.32 o 
   8  10   5     7717.11     7578.56    590.48 o 
   9  10   5     2920.10     2140.72    288.22 o 
  10  10   5       10.18      178.67    143.62 o 
  11  10   5       48.82      391.76    130.04 o 
   1  11   5      325.14      538.81    142.59 o 
   2  11   5      997.27      833.82    144.53 o 
   3  11   5      430.40      343.26     99.03 o 
   4  11   5      326.02      370.88    132.86 o 
   5  11   5      866.26      695.12    146.04 o 
   6  11   5     3917.43     3923.79    418.65 o 
   0   0   6    97882.59   102563.23   2054.43 o 
   1   0   6     3426.24     4175.55    276.20 o 
   2   0   6    37033.23    37484.18    718.99 o 
   3   0   6      289.07      315.71     73.87 o 
   4   0   6   116196.39   111704.97   1514.26 o 
   5   0   6    15259.90    14740.98    311.09 o 
   6   0   6    48345.46    45856.65    585.35 o 
   7   0   6    25072.04    24507.33    652.04 o 
   8   0   6   313669.44   331420.75   6178.04 o 
   9   0   6       64.25       48.93     92.50 o 
  10   0   6   242326.11   258736.36   6816.88 o 
  11   0   6      562.56      684.64    119.77 o 
  12   0   6    82362.30    85962.52   1936.77 o 
  13   0   6      978.66     1089.60    127.76 o 
  14   0   6      105.54      308.73     94.87 o 
  15   0   6     2136.38     1365.14    333.65 o 
  16   0   6   102479.73   115177.23   2356.22 o 
  17   0   6      406.25      423.74    197.71 o 
  18   0   6    16038.70    17979.30    927.34 o 
  19   0   6     2638.52     2607.58    369.06 o 
  20   0   6    60990.81    65867.68   1074.09 o 
  21   0   6     1266.65     1576.45    345.45 o 
  22   0   6      345.37      386.77    195.60 o 
  23   0   6      495.64      582.92    190.29 o 
  24   0   6    10256.35     7747.47   1072.21 o 
   1   1   6    40586.02    40991.20    387.23 o 
   2   1   6    52665.45    51947.82    426.14 o 
   3   1   6     1041.54      873.68     69.61 o 
   4   1   6    56694.82    54636.68    517.95 o 
   5   1   6     4328.40     4569.46    144.03 o 
   6   1   6   263023.84   272179.53   2491.94 o 
   7   1   6     2481.87     1995.35    103.53 o 
   8   1   6      237.51      227.43     42.80 o 
   9   1   6    16484.79    17505.56    291.27 o 
  10   1   6    66340.76    67524.38    749.28 o 
  11   1   6      141.93      215.83     50.94 o 
  12   1   6     3787.67     4274.26    173.89 o 
  13   1   6      296.45      255.97     52.86 o 
  14   1   6     9568.44     9754.23    244.43 o 
  15   1   6     1523.91     1348.46    113.06 o 
  16   1   6     6119.76     6305.96    278.43 o 
  17   1   6       12.23       99.99    110.61 o 
  18   1   6    21297.19    22514.36    740.55 o 
  19   1   6      526.39      403.87     72.36 o 
  20   1   6        5.66       46.32    116.87 o 
  21   1   6      794.58      691.18    143.11 o 
  22   1   6    10877.76    12489.82    649.82 o 
  23   1   6        9.06      309.70     99.43 o 
  24   1   6      799.70      804.55    125.67 o 
   0   2   6   102247.51   102481.62    948.58 o 
   1   2   6     1278.57     1371.53     80.52 o 
   2   2   6     3955.66     4340.95    149.00 o 
   3   2   6     1792.76     1718.08     98.20 o 
   4   2   6    77039.22    78620.96    570.67 o 
   5   2   6      797.54      637.02     60.46 o 
   6   2   6    74607.89    73061.41    554.26 o 
   7   2   6     2335.66     1987.97    152.01 o 
   8   2   6      458.26      620.02     63.54 o 
   9   2   6     2623.86     2386.11    147.66 o 
  10   2   6    32317.78    32859.04    479.20 o 
  11   2   6      288.10      270.96     68.66 o 
  12   2   6     8530.26     7882.10    293.66 o 
  13   2   6      167.66      260.25     62.24 o 
  14   2   6     1370.19     1175.62    122.21 o 
  15   2   6      696.91      594.26     68.96 o 
  16   2   6    17422.04    17716.44    417.75 o 
  17   2   6       19.75      234.78     65.75 o 
  18   2   6      168.14      416.38    106.96 o 
  19   2   6      320.85      345.92    118.54 o 
  20   2   6        7.31      285.59    147.72 o 
  21   2   6       33.58      271.94     95.82 o 
  22   2   6      456.73      529.21    107.89 o 
  23   2   6        2.05      282.83    123.98 o 
  24   2   6       14.88      319.90    135.38 o 
   1   3   6      967.64     1136.57     68.43 o 
   2   3   6    71294.78    68653.94    500.75 o 
   3   3   6    14049.74    14294.83    209.29 o 
   4   3   6    23172.76    21413.22    302.25 o 
   5   3   6     2094.36     2244.84    126.23 o 
   6   3   6   176077.23   177471.00   1978.89 o 
   7   3   6     4435.44     4136.92    198.48 o 
   8   3   6      279.90      290.64     53.31 o 
   9   3   6     4497.85     4438.55    198.53 o 
  10   3   6    27824.23    28647.96    597.75 o 
  11   3   6      334.20      386.70     65.14 o 
  12   3   6       34.61      166.83     51.04 o 
  13   3   6       57.06      156.20     47.57 o 
  14   3   6     2379.62     2092.82    160.01 o 
  15   3   6      812.07      693.15     77.68 o 
  16   3   6     2891.57     2456.60    233.15 o 
  17   3   6      517.77      422.93     81.88 o 
  18   3   6    17204.79    17677.98    589.20 o 
  19   3   6       58.18      236.86     86.55 o 
  20   3   6       29.15      144.39    105.50 o 
  21   3   6      600.94      506.70    195.84 o 
  22   3   6     5358.82     5528.58    607.28 o 
  23   3   6       14.94      368.32    104.63 o 
   0   4   6   113331.39   117278.40   2247.38 o 
   1   4   6       25.68      116.56     56.92 o 
   2   4   6    40344.37    38391.94    540.96 o 
   3   4   6     5056.79     5654.87    263.83 o 
   4   4   6   285379.41   290923.56   2649.06 o 
   5   4   6     5289.69     5502.47    238.48 o 
   6   4   6    53794.75    54157.84    679.65 o 
   7   4   6     2412.41     1710.10    117.11 o 
   8   4   6   200246.06   206295.67   2923.58 o 
   9   4   6      299.23      311.37     68.98 o 
  10   4   6      106.87      212.81     67.01 o 
  11   4   6     1337.92     1223.45    118.88 o 
  12   4   6     7688.68     7068.80    370.93 o 
  13   4   6      136.89      174.64     73.22 o 
  14   4   6     4524.69     4435.44    327.42 o 
  15   4   6      104.28      178.88    118.73 o 
  16   4   6     3992.39     4071.27    339.48 o 
  17   4   6      744.24      709.73    120.34 o 
  18   4   6     1301.41      920.06    149.81 o 
  19   4   6      931.43      715.15    140.51 o 
  20   4   6    26736.64    29898.08   1039.76 o 
  21   4   6      539.18      524.68    174.82 o 
  22   4   6     1350.20     1311.52    324.16 o 
  23   4   6      675.40      613.07    190.18 o 
   1   5   6     1234.71      994.34    111.02 o 
   2   5   6      809.94      536.62    100.49 o 
   3   5   6      440.19      286.64     48.68 o 
   4   5   6     4425.59     4899.99    215.56 o 
   5   5   6      253.39      141.29     68.36 o 
   6   5   6    77299.80    74586.20   1215.39 o 
   7   5   6      893.76      493.64     68.64 o 
   8   5   6    26704.93    27137.96    554.09 o 
   9   5   6     1103.04      920.96    103.20 o 
  10   5   6    62420.06    65364.97   1268.76 o 
  11   5   6      297.75      213.05     94.98 o 
  12   5   6    13053.67    13340.25    435.12 o 
  13   5   6       21.45      267.05     77.91 o 
  14   5   6    15010.02    16890.60    680.58 o 
  15   5   6        5.73      350.06    125.08 o 
  16   5   6     2266.35     2192.30    263.50 o 
  17   5   6       58.45      284.46    109.40 o 
  18   5   6    20527.14    22923.24    601.99 o 
  19   5   6      445.17      444.85    141.47 o 
  20   5   6      994.41      937.30    187.43 o 
  21   5   6      170.52      470.99    204.00 o 
  22   5   6     7973.35     6390.55    806.74 o 
   0   6   6     5658.70     5809.29    498.55 o 
   1   6   6        0.24      196.97     63.86 o 
   2   6   6      159.16      154.47     64.39 o 
   3   6   6     2011.62     1660.24    144.05 o 
   4   6   6       21.48      246.36     70.38 o 
   5   6   6      242.31      303.42     83.75 o 
   6   6   6     4064.32     3565.03    206.09 o 
   7   6   6      111.13      225.40     62.60 o 
   8   6   6     2735.14     2553.52    208.95 o 
   9   6   6       63.46      131.81     60.35 o 
  10   6   6     4597.99     4687.60    293.30 o 
  11   6   6      179.02      294.11    114.78 o 
  12   6   6      296.65      290.33    109.28 o 
  13   6   6      263.90      445.67    113.49 o 
  14   6   6        2.07      221.62    132.08 o 
  15   6   6       13.81      167.24    129.06 o 
  16   6   6     1409.00     1309.97    207.98 o 
  17   6   6       15.85       98.48    161.51 o 
  18   6   6      407.02      572.68    182.57 o 
  19   6   6       17.69      605.48    188.99 o 
  20   6   6      836.00      859.25    200.03 o 
  21   6   6       64.29      673.43    217.20 o 
   1   7   6        5.51      164.72     90.13 o 
   2   7   6      278.45      381.74     76.94 o 
   3   7   6      502.92      435.84     71.16 o 
   4   7   6     3828.31     3359.61    218.80 o 
   5   7   6     1017.26      795.73     88.06 o 
   6   7   6    11569.23    11337.07    288.58 o 
   7   7   6      719.82      718.34    104.15 o 
   8   7   6     9845.71    10363.25    463.45 o 
   9   7   6     1089.20      988.80    143.07 o 
  10   7   6    12728.43    13124.02    626.27 o 
  11   7   6      216.85      326.10     83.01 o 
  12   7   6     3294.93     3728.30    329.88 o 
  13   7   6      253.80      433.34    128.36 o 
  14   7   6     9401.05     9381.90    728.72 o 
  15   7   6      191.32      226.23    119.81 o 
  16   7   6      145.77      583.77    164.26 o 
  17   7   6       11.11      441.14    364.80 o 
  18   7   6     8889.34     8357.20    822.38 o 
  19   7   6      159.67      297.89    148.68 o 
   0   8   6     8028.70     7408.65    666.74 o 
   1   8   6      454.54      394.95     93.26 o 
   2   8   6     5295.81     5372.37    358.32 o 
   3   8   6      203.37      321.40     87.19 o 
   4   8   6    24973.04    27404.60    709.51 o 
   5   8   6     2889.76     2943.40    257.59 o 
   6   8   6       61.52      209.52     91.41 o 
   7   8   6     1569.43     1542.86    164.91 o 
   8   8   6    35614.06    39981.44    930.07 o 
   9   8   6       22.23      157.20    127.22 o 
  10   8   6     2844.47     2740.66    268.99 o 
  11   8   6     1471.60     1086.73    172.55 o 
  12   8   6     7553.27     8378.58    559.82 o 
  13   8   6        4.60      423.55    131.95 o 
  14   8   6      403.61      377.67    141.02 o 
  15   8   6       22.73      331.76    173.69 o 
  16   8   6     8517.27     8682.02    941.78 o 
  17   8   6      523.15      734.64    162.04 o 
   1   9   6      102.30      114.28     79.12 o 
   2   9   6    22322.98    24372.07    580.35 o 
   3   9   6       72.37      308.95    108.82 o 
   4   9   6    13733.35    14520.86    623.63 o 
   5   9   6      316.58      328.26    119.30 o 
   6   9   6    29489.08    33980.07   1219.68 o 
   7   9   6      486.27      568.83    137.32 o 
   8   9   6     1438.09     1506.64    189.64 o 
   9   9   6       13.67      423.73    125.54 o 
  10   9   6     4309.16     4130.60    402.49 o 
  11   9   6      141.51      274.70    124.04 o 
  12   9   6      241.48      403.89     94.40 o 
  13   9   6       96.20      408.75    100.65 o 
  14   9   6      119.09      591.54    137.08 o 
  15   9   6       34.41      710.42    183.08 o 
   0  10   6       43.75      118.17    149.96 o 
   1  10   6      303.91      444.42     80.03 o 
   2  10   6       50.29      427.84    118.01 o 
   3  10   6        4.14      253.96    107.97 o 
   4  10   6      438.65      510.61    131.30 o 
   5  10   6      214.88      372.03    112.20 o 
   6  10   6       38.31      372.56    120.73 o 
   7  10   6      256.00      439.82    151.69 o 
   8  10   6      826.13      735.73    144.69 o 
   9  10   6        1.24      381.30    140.65 o 
  10  10   6      157.96      632.21    153.96 o 
  11  10   6        7.29      638.13    161.50 o 
   1  11   6       13.90      252.42    123.49 o 
   2  11   6     5599.70     5593.94    567.98 o 
   3  11   6       73.22      362.10    123.59 o 
   4  11   6     1249.58     1034.43    159.76 o 
   5  11   6      210.52      364.92    162.38 o 
   1   1   7    13142.11    12051.93    215.38 o 
   2   1   7     1489.79     1312.80     94.36 o 
   3   1   7    35261.84    33701.69    349.66 o 
   4   1   7       18.77      101.70     40.72 o 
   5   1   7    14946.81    14573.62    223.05 o 
   6   1   7   151650.09   149745.17   1303.03 o 
   7   1   7    13134.36    12857.91    220.90 o 
   8   1   7    31609.01    32074.19    502.70 o 
   9   1   7    12800.25    12155.90    244.79 o 
  10   1   7    72467.53    73780.26    893.24 o 
  11   1   7     8400.48     8556.29    156.00 o 
  12   1   7    14087.68    14430.26    278.66 o 
  13   1   7    31515.17    31149.78    564.98 o 
  14   1   7    25767.84    25929.14    534.39 o 
  15   1   7    19556.89    20835.51    442.94 o 
  16   1   7     2006.22     1844.36    158.49 o 
  17   1   7     2177.59     1830.49    183.16 o 
  18   1   7    36352.11    40307.57   1173.31 o 
  19   1   7     8113.89     7515.50    521.70 o 
  20   1   7     1030.78      860.77    131.59 o 
  21   1   7        7.79      308.58    127.91 o 
  22   1   7     7524.79     6684.61    576.23 o 
  23   1   7     2365.06     1983.28    314.26 o 
  24   1   7       10.45      218.26    112.84 o 
   0   2   7   121225.56   119718.86   1082.38 o 
   1   2   7    36560.73    34895.58    348.31 o 
   2   2   7    39348.79    38513.45    372.47 o 
   3   2   7    45009.08    43360.30    358.66 o 
   4   2   7   313713.09   328966.13   2650.90 o 
   5   2   7    14306.22    14684.63    253.75 o 
   6   2   7     7830.82     7652.58    185.30 o 
   7   2   7      129.82      118.70     45.00 o 
   8   2   7   276182.81   282331.13   2567.45 o 
   9   2   7    40436.17    44909.67    884.50 o 
  10   2   7    15757.94    16001.63    399.54 o 
  11   2   7      482.14      416.70     76.93 o 
  12   2   7    20227.74    21249.97    305.85 o 
  13   2   7    10485.33    10629.77    229.42 o 
  14   2   7     3193.19     2681.45    224.91 o 
  15   2   7     4824.28     4308.65    300.56 o 
  16   2   7    18045.28    18902.50    646.83 o 
  17   2   7     1389.12     1217.31    169.77 o 
  18   2   7     3109.81     2941.82    253.64 o 
  19   2   7       30.37      225.41    122.09 o 
  20   2   7    35822.96    44501.81   1751.30 o 
  21   2   7      490.54      598.79    136.75 o 
  22   2   7      494.91      497.82    133.02 o 
  23   2   7       29.04      270.98    145.68 o 
  24   2   7     4900.16     4270.77    535.70 o 
   1   3   7    33919.88    32214.58    410.15 o 
   2   3   7   107618.24   107275.20    994.36 o 
   3   3   7    80125.66    80231.34    783.76 o 
   4   3   7    60074.55    59919.04    589.73 o 
   5   3   7     2985.49     3204.31    152.94 o 
   6   3   7   192317.20   196927.73   2488.66 o 
   7   3   7    33779.17    32560.02    631.03 o 
   8   3   7       20.41      147.67     68.33 o 
   9   3   7    14291.12    14406.67    318.08 o 
  10   3   7    43070.90    43084.91    705.45 o 
  11   3   7     8944.75     8685.42    257.05 o 
  12   3   7      728.89      463.74     65.62 o 
  13   3   7     5164.09     5202.43    212.36 o 
  14   3   7     2905.60     2720.81    210.63 o 
  15   3   7     2118.73     2062.78    224.77 o 
  16   3   7     4485.58     4342.69    336.27 o 
  17   3   7      379.17      353.93    107.55 o 
  18   3   7    14419.60    14790.32    547.58 o 
  19   3   7      525.09      556.30    116.95 o 
  20   3   7      125.21      534.75    127.03 o 
  21   3   7      778.74      767.40    171.14 o 
  22   3   7     5131.20     4995.49    563.06 o 
  23   3   7      226.91      508.40    157.60 o 
   0   4   7     5744.67     6667.08    346.66 o 
   1   4   7     7675.25     7316.89    222.20 o 
   2   4   7     2395.29     2715.85    152.46 o 
   3   4   7       55.59      102.91     56.02 o 
   4   4   7     1753.02     1773.32    120.72 o 
   5   4   7     5997.46     5709.33    241.40 o 
   6   4   7      889.89      579.96     82.07 o 
   7   4   7     9622.77     9372.97    279.07 o 
   8   4   7      441.81      418.00     62.44 o 
   9   4   7     2781.39     2315.47    201.74 o 
  10   4   7     5081.44     4739.55    212.89 o 
  11   4   7     2902.33     2802.94    240.45 o 
  12   4   7     2208.28     1932.84    196.11 o 
  13   4   7      803.92      746.27    102.66 o 
  14   4   7      209.50      225.66     52.09 o 
  15   4   7     2351.79     2166.37    199.71 o 
  16   4   7       92.62      221.35     76.07 o 
  17   4   7     3623.63     3652.81    326.06 o 
  18   4   7       81.95      309.38    103.60 o 
  19   4   7       62.36      434.78    121.72 o 
  20   4   7     1147.28      902.39    192.82 o 
  21   4   7      274.81      650.12    176.83 o 
  22   4   7        0.28      306.99    149.97 o 
   1   5   7    20237.55    20327.27    412.56 o 
   2   5   7    55295.40    55565.14    746.63 o 
   3   5   7    22051.31    22383.34    464.45 o 
   4   5   7    17988.55    16985.94    375.38 o 
   5   5   7     1006.50      807.82     72.38 o 
   6   5   7    68887.88    72069.63   1175.23 o 
   7   5   7     5448.17     5556.07    302.08 o 
   8   5   7      276.79      231.56     55.51 o 
   9   5   7     2636.03     2390.64    194.40 o 
  10   5   7     8019.21     8111.49    447.30 o 
  11   5   7     3083.42     2713.66    222.82 o 
  12   5   7        5.46      334.23     86.14 o 
  13   5   7     1848.39     1190.32    233.53 o 
  14   5   7     6797.51     6273.36    427.31 o 
  15   5   7       13.30      400.37    100.77 o 
  16   5   7     3651.21     2812.99    297.58 o 
  17   5   7       88.14      282.92    144.36 o 
  18   5   7     3036.06     3198.75    371.42 o 
  19   5   7      231.70      592.85    152.34 o 
  20   5   7      462.71      514.53    202.11 o 
  21   5   7        4.53      317.42    150.52 o 
  22   5   7     1876.21     1611.27    308.43 o 
   0   6   7     3545.15     4054.16    395.80 o 
   1   6   7       57.88      225.65     85.02 o 
   2   6   7     2069.88     1917.11    154.38 o 
   3   6   7     3309.16     2876.80    224.03 o 
   4   6   7    49024.47    49483.65   1064.46 o 
   5   6   7     3829.62     3527.68    231.52 o 
   6   6   7      639.34      483.84     71.27 o 
   7   6   7     4789.82     4668.08    334.87 o 
   8   6   7    69334.38    73365.45   1353.22 o 
   9   6   7     1020.19      533.61    114.71 o 
  10   6   7    13932.79    14597.00    511.17 o 
  11   6   7     7437.08     6920.18    537.77 o 
  12   6   7    19788.04    20928.92    765.92 o 
  13   6   7     9578.86    10385.56    625.60 o 
  14   6   7       24.86      369.22    129.90 o 
  15   6   7     5112.08     6104.90    451.45 o 
  16   6   7    19394.36    20516.42    943.32 o 
  17   6   7     3701.29     3433.01    379.92 o 
  18   6   7     1615.57     1195.80    228.81 o 
  19   6   7     1056.38      782.37    177.51 o 
  20   6   7    13236.22    14254.17   1573.81 o 
   1   7   7     3769.45     4525.86    285.24 o 
   2   7   7     9055.14     9025.18    418.00 o 
   3   7   7       47.24      203.94     60.08 o 
   4   7   7     2975.12     2885.13    193.11 o 
   5   7   7     2681.57     2342.64    167.35 o 
   6   7   7    59900.96    63921.76   1532.13 o 
   7   7   7       40.29      168.19     97.23 o 
   8   7   7     1201.03     1276.86    164.56 o 
   9   7   7     2689.83     2441.84    227.05 o 
  10   7   7    13202.52    14292.72    595.13 o 
  11   7   7     3435.41     3184.52    280.82 o 
  12   7   7     1504.90     1471.79    262.90 o 
  13   7   7     1905.65     1459.99    202.54 o 
  14   7   7     1747.97     1491.43    193.71 o 
  15   7   7     1978.05     1552.64    193.51 o 
  16   7   7     1021.08     1058.52    186.27 o 
  17   7   7      306.29      555.08    163.96 o 
  18   7   7     6566.29     6410.23    739.35 o 
  19   7   7     1207.70     1299.53    225.17 o 
   0   8   7     1533.85     1407.65    275.88 o 
   1   8   7     6560.70     6791.49    481.60 o 
   2   8   7     2561.16     2334.63    203.46 o 
   3   8   7      196.24      484.97    100.77 o 
   4   8   7     5395.06     5283.19    339.70 o 
   5   8   7     3825.41     4089.54    264.20 o 
   6   8   7     1269.85      922.42    115.09 o 
   7   8   7     1892.89     1804.11    283.15 o 
   8   8   7     1479.47      704.83    164.40 o 
   9   8   7     3076.92     3049.78    246.46 o 
  10   8   7      269.06      401.38    112.38 o 
  11   8   7     1834.82     1673.95    261.52 o 
  12   8   7        6.65      381.50    129.00 o 
  13   8   7      273.77      477.91    161.37 o 
  14   8   7      991.29      599.55    151.90 o 
  15   8   7       46.31      325.84    151.45 o 
  16   8   7       72.02      619.66    180.04 o 
  17   8   7      157.62      528.87    188.69 o 
   1   9   7       31.72      234.49     86.45 o 
   2   9   7     5057.77     4949.48    351.76 o 
   3   9   7        4.14      219.84     75.73 o 
   4   9   7      165.00      415.23    126.04 o 
   5   9   7       96.28      390.06     90.25 o 
   6   9   7     3033.38     3244.91    286.01 o 
   7   9   7      543.17      659.97    133.60 o 
   8   9   7        4.09      366.51    125.55 o 
   9   9   7      270.30      348.24    139.57 o 
  10   9   7     3567.91     3483.66    353.42 o 
  11   9   7      295.53      498.11    145.91 o 
  12   9   7      101.61      578.00    142.87 o 
  13   9   7      321.98      848.80    202.54 o 
  14   9   7      641.74      820.15    182.26 o 
   0  10   7    12430.57    11303.81    921.82 o 
   1  10   7     5738.71     5185.44    389.82 o 
   2  10   7     1408.67     1270.14    224.02 o 
   3  10   7     1979.30     1704.87    189.09 o 
   4  10   7    12488.89    13775.74    673.98 o 
   5  10   7     2234.62     2266.36    246.36 o 
   6  10   7      947.97      758.23    155.58 o 
   7  10   7      104.99      630.06    144.34 o 
   8  10   7     8133.97     7809.08    735.82 o 
   9  10   7      688.85      590.22    141.92 o 
  10  10   7      196.88      526.69    130.48 o 
  11  10   7      336.79      792.38    177.12 o 
   1  11   7      294.36      480.26    137.89 o 
   2  11   7     1575.85     1298.30    194.77 o 
   3  11   7       24.57      314.23    180.37 o 
   4  11   7      282.17      284.26    145.46 o 
   0   0   8    53416.49    53010.05    986.70 o 
   1   0   8     2091.10     2440.27    186.25 o 
   2   0   8   149368.78   148675.53   1859.10 o 
   3   0   8    51476.38    49498.13    687.76 o 
   4   0   8   193490.92   190306.75   1774.17 o 
   5   0   8     2800.30     2983.91    223.76 o 
   6   0   8    53249.16    50821.40   1094.73 o 
   7   0   8    78673.04    80866.18   1236.87 o 
   8   0   8   180419.42   186472.27   3617.75 o 
   9   0   8    13848.70    13932.10    424.32 o 
  10   0   8    10503.10    10616.63    364.55 o 
  11   0   8    93120.74    96663.49   1854.24 o 
  12   0   8     1151.20     1197.09    159.50 o 
  13   0   8    69532.93    75933.12   1620.27 o 
  14   0   8     6973.97     6935.37    340.33 o 
  15   0   8    59239.33    63970.73   1697.89 o 
  16   0   8     9678.66    10489.47    391.57 o 
  17   0   8    24983.21    26830.11   1295.46 o 
  18   0   8     7853.89     7060.19    716.72 o 
  19   0   8     9883.37     9238.40    584.14 o 
  20   0   8    26177.89    30947.19   1630.64 o 
  21   0   8    11199.37    12912.06    674.50 o 
  22   0   8     3975.56     3775.97    699.68 o 
  23   0   8      327.71      573.52    216.78 o 
  24   0   8     3584.20     3271.33    656.61 o 
   1   1   8    66848.14    65508.43    672.22 o 
   2   1   8     4824.00     4973.64    227.92 o 
   3   1   8    30434.37    30479.07    365.37 o 
   4   1   8    27112.60    28211.48    346.22 o 
   5   1   8    64117.71    63934.23    681.11 o 
   6   1   8   163759.52   169832.28   1353.13 o 
   7   1   8    41048.11    43380.91    490.13 o 
   8   1   8    14219.30    14314.54    292.92 o 
   9   1   8     1699.82     1760.91    115.71 o 
  10   1   8    21008.14    20550.96    400.42 o 
  11   1   8    13505.88    13293.37    343.74 o 
  12   1   8     4332.69     4440.84    190.74 o 
  13   1   8     7298.88     7339.94    225.78 o 
  14   1   8     1247.96     1033.00     93.61 o 
  15   1   8    12778.84    12060.00    395.46 o 
  16   1   8     8118.82     8058.79    172.33 o 
  17   1   8     2566.86     2221.44    203.79 o 
  18   1   8    15195.48    15555.33    542.82 o 
  19   1   8     1893.66     1775.59    242.10 o 
  20   1   8       76.47      462.40    107.85 o 
  21   1   8     1255.48     1300.26    240.75 o 
  22   1   8     5539.78     4661.66    474.56 o 
  23   1   8     2467.39     2388.01    339.95 o 
  24   1   8      290.57      404.14    138.39 o 
   0   2   8    54991.71    55266.07    677.97 o 
   1   2   8    26670.05    26090.06    308.37 o 
   2   2   8      932.28      627.35     57.21 o 
   3   2   8       52.94       79.15     42.28 o 
   4   2   8    11347.93    11158.61    241.07 o 
   5   2   8    45720.64    44112.31    502.55 o 
   6   2   8     7620.80     7448.84    206.39 o 
   7   2   8     3512.62     2876.09    154.54 o 
   8   2   8     1322.51     1102.97    109.02 o 
   9   2   8     9902.80    10161.28    227.21 o 
  10   2   8     1426.63     1405.46    137.35 o 
  11   2   8     9934.01     9712.43    300.11 o 
  12   2   8     1648.99     1480.43    135.57 o 
  13   2   8       23.31      400.15     88.05 o 
  14   2   8      192.30      287.74     83.16 o 
  15   2   8     1664.25     1455.50    161.36 o 
  16   2   8     1853.42     1743.99    177.42 o 
  17   2   8       62.91      319.01     88.62 o 
  18   2   8      147.49      242.08    100.53 o 
  19   2   8      527.96      628.06    132.65 o 
  20   2   8     1326.68     1185.03    171.12 o 
  21   2   8     2470.02     2489.25    283.56 o 
  22   2   8      589.30      538.45    135.32 o 
  23   2   8      269.36      712.53    178.40 o 
   1   3   8    65845.28    65973.10    828.35 o 
   2   3   8     2405.99     2526.13    147.82 o 
   3   3   8    44472.00    44730.58    613.56 o 
   4   3   8     2617.92     2211.10    137.36 o 
   5   3   8     3138.27     3281.52    176.32 o 
   6   3   8    84270.04    83073.87   1092.70 o 
   7   3   8    33025.75    31389.20    421.24 o 
   8   3   8     4912.22     4367.84    197.14 o 
   9   3   8      354.76      357.31     73.03 o 
  10   3   8    16831.29    16870.06    382.11 o 
  11   3   8    29356.20    30007.12    609.99 o 
  12   3   8     3841.62     3416.63    227.15 o 
  13   3   8     1483.04     1396.59    136.91 o 
  14   3   8     7622.33     7166.98    348.03 o 
  15   3   8     1105.01     1067.26    129.09 o 
  16   3   8     1975.94     2268.61    266.56 o 
  17   3   8     2043.66     2274.81    229.25 o 
  18   3   8    16663.66    15760.72    466.15 o 
  19   3   8      839.74      620.84    132.39 o 
  20   3   8      116.28      237.98     98.32 o 
  21   3   8     1365.76     1144.49    222.11 o 
  22   3   8     2782.36     1983.65    309.02 o 
  23   3   8     1349.33     1133.95    320.91 o 
   0   4   8     4006.33     3909.65    293.01 o 
   1   4   8   172768.14   171754.48   1883.83 o 
   2   4   8     9279.80     8430.21    272.23 o 
   3   4   8    45846.48    46582.22    587.98 o 
   4   4   8    55153.45    55783.66    687.11 o 
   5   4   8    51646.30    50678.44    661.95 o 
   6   4   8      988.14     1146.29     93.25 o 
   7   4   8     2316.65     2310.33    140.15 o 
   8   4   8    93753.72    95256.20   1474.41 o 
   9   4   8    60351.90    63773.67   1292.98 o 
  10   4   8    27287.65    27705.42    641.26 o 
  11   4   8      654.49      450.74     92.21 o 
  12   4   8     8004.02     7564.81    341.84 o 
  13   4   8    15601.90    14957.73    512.16 o 
  14   4   8      858.20      743.38     92.53 o 
  15   4   8     4349.43     4114.28    293.83 o 
  16   4   8    13746.92    14008.09    607.95 o 
  17   4   8     1487.86     1474.81    211.59 o 
  18   4   8     3068.63     2712.88    240.31 o 
  19   4   8     1887.68     1925.16    230.93 o 
  20   4   8    17869.31    18385.08   1250.31 o 
  21   4   8     1153.13      935.04    252.52 o 
  22   4   8      100.12      411.28    176.52 o 
   1   5   8    12002.03    11677.14    362.96 o 
   2   5   8    17906.56    18440.13    388.78 o 
   3   5   8      218.43      264.54     66.83 o 
   4   5   8    29220.76    28768.19    642.55 o 
   5   5   8    21971.40    21562.59    409.29 o 
   6   5   8    64921.48    66246.38   1092.45 o 
   7   5   8      264.12      192.31     48.55 o 
   8   5   8       14.06      109.78     39.69 o 
   9   5   8    13543.15    10996.31   1040.57 o 
  10   5   8     8831.59     9068.76    488.67 o 
  11   5   8     9048.58     9537.41    410.94 o 
  12   5   8       66.35      102.55     75.85 o 
  13   5   8    19638.93    21354.46    741.59 o 
  14   5   8      316.57      460.96     94.31 o 
  15   5   8    13131.47    12780.79    803.93 o 
  16   5   8     6235.88     5674.06    481.24 o 
  17   5   8     8356.92     6961.25    653.99 o 
  18   5   8     5253.35     5205.27    520.53 o 
  19   5   8     5810.27     5842.00    616.08 o 
  20   5   8       23.96      595.18    178.96 o 
  21   5   8      422.09      604.23    206.36 o 
   0   6   8     3665.46     4417.70    425.83 o 
   1   6   8      828.35      643.81     84.75 o 
   2   6   8     2519.99     2157.03    144.14 o 
   3   6   8       52.38      133.18     94.05 o 
   4   6   8     1988.57     1754.12    155.12 o 
   5   6   8      999.49      521.24     76.26 o 
   6   6   8     4148.76     3460.07    194.11 o 
   7   6   8     2603.50     2002.63    145.61 o 
   8   6   8     1305.66     1121.57    115.97 o 
   9   6   8       34.15      134.58     85.08 o 
  10   6   8     1625.51     1061.60    189.74 o 
  11   6   8     2920.58     2768.76    273.89 o 
  12   6   8      336.28      390.80    111.04 o 
  13   6   8     1378.32      727.94    164.21 o 
  14   6   8       52.49      363.37    110.49 o 
  15   6   8     1469.03     1152.96    166.49 o 
  16   6   8      464.95      774.39    151.60 o 
  17   6   8      390.44      569.50    179.59 o 
  18   6   8       11.41      520.21    136.88 o 
  19   6   8      169.03      272.73    136.26 o 
  20   6   8       61.80      469.87    225.30 o 
   1   7   8       73.81      168.30     85.53 o 
   2   7   8    14041.22    14289.58    379.15 o 
   3   7   8     1523.33     1020.05    117.72 o 
   4   7   8     5074.03     5032.17    309.04 o 
   5   7   8     3720.38     3443.82    229.37 o 
   6   7   8    20903.26    21716.48    709.94 o 
   7   7   8     1388.51     1050.82    153.75 o 
   8   7   8      578.05      334.65    112.37 o 
   9   7   8    12595.74    13291.13    572.52 o 
  10   7   8     1671.67     1330.92    153.29 o 
  11   7   8     2139.66     2377.13    218.72 o 
  12   7   8      138.44      368.64    121.08 o 
  13   7   8     8676.30     8956.13    820.14 o 
  14   7   8       66.32      405.14    123.73 o 
  15   7   8     4204.22     4745.78    532.20 o 
  16   7   8       37.01      344.65    148.58 o 
  17   7   8     2628.22     2977.61    305.79 o 
  18   7   8     1750.27     1548.69    352.01 o 
   0   8   8    10022.93    10360.03    789.28 o 
   1   8   8     3005.88     3182.01    278.86 o 
   2   8   8     3017.64     2728.74    237.36 o 
   3   8   8    11253.09    11824.00    570.29 o 
   4   8   8    13660.94    14839.04    647.78 o 
   5   8   8     3126.99     2986.06    210.63 o 
   6   8   8      784.70      654.72    124.66 o 
   7   8   8     5582.04     5347.24    399.93 o 
   8   8   8    14698.08    15724.72    521.03 o 
   9   8   8     4337.65     3625.78    329.61 o 
  10   8   8      217.99      379.74    128.26 o 
  11   8   8     4115.18     4137.17    422.57 o 
  12   8   8     2180.55     1901.50    244.85 o 
  13   8   8     6144.10     6258.36    595.60 o 
  14   8   8      175.67      584.72    145.58 o 
  15   8   8     2681.92     2262.30    274.61 o 
  16   8   8     1569.22     1173.31    211.01 o 
   1   9   8    12741.24    13729.92    790.32 o 
   2   9   8      542.40      395.50     89.87 o 
   3   9   8     8671.29     8075.61    779.34 o 
   4   9   8      269.16      566.40    119.18 o 
   5   9   8     1650.90     1264.96    158.60 o 
   6   9   8     4225.61     4126.89    359.37 o 
   7   9   8     7667.38     7161.98    628.89 o 
   8   9   8     1288.74     1218.46    187.11 o 
   9   9   8       46.80      209.28    149.38 o 
  10   9   8     3301.63     3691.45    367.61 o 
  11   9   8     5438.50     4635.40    406.22 o 
  12   9   8      388.21      542.90    125.35 o 
  13   9   8      178.06      394.34    118.59 o 
  14   9   8     1166.86     1214.61    268.70 o 
   0  10   8       20.81      425.93    142.03 o 
   1  10   8      636.40      514.02    119.98 o 
   2  10   8       72.64      287.94    157.35 o 
   3  10   8      170.10      315.25    116.42 o 
   4  10   8       52.68      383.15    109.85 o 
   5  10   8       29.72      302.86    149.13 o 
   6  10   8        0.86      474.62    108.27 o 
   7  10   8       34.87      402.16    169.14 o 
   8  10   8      355.47      544.52    147.31 o 
   9  10   8      469.16      501.30    206.12 o 
  10  10   8        1.89      322.30    128.50 o 
   1  11   8     1383.41     1287.60    225.69 o 
   2  11   8      147.26      399.31    147.16 o 
   3  11   8     1891.02     1352.54    232.34 o 
   1   1   9    88075.84    85128.19   1194.87 o 
   2   1   9    55304.59    55188.96    629.71 o 
   3   1   9    35424.66    36673.14    404.82 o 
   4   1   9    78011.02    76467.31    982.26 o 
   5   1   9    14305.81    13622.01    260.51 o 
   6   1   9    69644.39    70025.45    689.56 o 
   7   1   9    21735.31    22603.36    436.79 o 
   8   1   9    15054.21    14782.36    292.29 o 
   9   1   9    11040.33    11728.38    299.43 o 
  10   1   9      538.30      509.93     71.20 o 
  11   1   9    28715.18    28418.41    539.68 o 
  12   1   9      904.36      721.26     88.20 o 
  13   1   9    27416.26    27220.27    487.33 o 
  14   1   9    13074.15    13306.72    330.11 o 
  15   1   9     6840.55     6621.91    291.45 o 
  16   1   9     1360.03     1017.91    121.31 o 
  17   1   9     5739.33     5787.02    344.00 o 
  18   1   9      134.40      268.34    114.82 o 
  19   1   9     1807.86     1791.46    237.92 o 
  20   1   9     1740.56     1842.31    210.43 o 
  21   1   9     2226.39     2072.64    277.52 o 
  22   1   9      392.49      486.35    123.40 o 
  23   1   9     3285.48     3165.89    350.20 o 
   0   2   9    15135.46    13945.68    355.22 o 
   1   2   9   155375.19   158356.36   1358.81 o 
   2   2   9    31094.48    30704.91    442.57 o 
   3   2   9   128711.17   124851.56   1069.87 o 
   4   2   9     6559.85     6413.88    257.49 o 
   5   2   9    40216.89    41109.86    567.45 o 
   6   2   9     1843.45     1913.29    125.67 o 
   7   2   9    28592.38    29060.24    497.61 o 
   8   2   9    67569.74    69493.22    851.26 o 
   9   2   9    71263.45    75011.22    939.51 o 
  10   2   9    39542.22    42387.84    771.23 o 
  11   2   9    22996.60    24106.95    522.95 o 
  12   2   9      321.29      369.81     73.56 o 
  13   2   9    50189.22    53588.44   1078.64 o 
  14   2   9      266.07      374.02     82.79 o 
  15   2   9    28128.97    28527.41    865.61 o 
  16   2   9      834.24     1038.23    138.46 o 
  17   2   9     7264.80     7535.20    348.78 o 
  18   2   9     1023.41     1205.52    169.39 o 
  19   2   9     6689.23     6587.69    610.81 o 
  20   2   9     9039.33     9321.52    611.98 o 
  21   2   9     5213.87     5327.60    492.87 o 
  22   2   9      506.72      542.71    127.62 o 
  23   2   9     1690.54      920.70    218.85 o 
   1   3   9    73399.89    73471.98    872.30 o 
   2   3   9    63166.53    63850.83    836.78 o 
   3   3   9    19812.06    19570.56    443.14 o 
   4   3   9        3.25      154.26     58.35 o 
   5   3   9    56415.05    54783.63   1150.57 o 
   6   3   9    21208.90    20526.48    395.48 o 
   7   3   9    24154.89    23858.25    479.63 o 
   8   3   9    74429.74    77466.52    927.75 o 
   9   3   9    12060.40    12510.96    364.18 o 
  10   3   9    12297.33    12530.26    233.67 o 
  11   3   9    34920.72    35680.86    576.61 o 
  12   3   9    21203.31    22203.50    554.58 o 
  13   3   9    16394.36    16370.58    425.32 o 
  14   3   9     2498.97     2234.11    212.99 o 
  15   3   9    12359.15    12074.32    339.86 o 
  16   3   9     4442.08     4621.92    375.03 o 
  17   3   9     7692.65     7029.86    496.88 o 
  18   3   9    13017.61    13689.65    542.68 o 
  19   3   9     3104.42     2940.77    287.85 o 
  20   3   9      876.80      882.46    157.33 o 
  21   3   9     1040.21      853.51    179.75 o 
  22   3   9     1449.55     1372.82    227.40 o 
  23   3   9     3415.82     3576.08    514.51 o 
   0   4   9    25564.71    24610.85    719.15 o 
   1   4   9     3167.94     3482.80    218.12 o 
   2   4   9    38699.52    39016.16    599.67 o 
   3   4   9       42.70      140.89     65.56 o 
   4   4   9    10366.67    10274.35    342.48 o 
   5   4   9      126.91      189.36     49.40 o 
   6   4   9     8477.40     8283.21    261.91 o 
   7   4   9     1576.25     1465.15    115.48 o 
   8   4   9     2982.31     2974.27    168.96 o 
   9   4   9      270.60      229.35     57.89 o 
  10   4   9      762.27      569.64     88.57 o 
  11   4   9     1311.08     1009.06    130.28 o 
  12   4   9     6406.83     5983.22    315.73 o 
  13   4   9      135.74      128.48     55.49 o 
  14   4   9     2293.38     1958.28    161.45 o 
  15   4   9     1648.44     1335.16    164.33 o 
  16   4   9     4103.51     3463.37    284.01 o 
  17   4   9       92.84      253.59    117.39 o 
  18   4   9      354.05      465.46    107.06 o 
  19   4   9       58.00      208.23    183.96 o 
  20   4   9      351.81      382.13    124.12 o 
  21   4   9       38.79      385.03    168.28 o 
  22   4   9      609.93      645.10    201.66 o 
   1   5   9    21973.87    21707.94    542.10 o 
   2   5   9     2624.56     2548.79    177.03 o 
   3   5   9    13932.71    13888.57    294.36 o 
   4   5   9      929.83      841.43     90.82 o 
   5   5   9    12195.06    12095.01    330.40 o 
   6   5   9     1278.99      729.59     82.66 o 
   7   5   9    16567.85    15593.51    441.03 o 
   8   5   9     9642.81     8801.67    353.60 o 
   9   5   9     5726.81     4522.28    351.97 o 
  10   5   9     2752.90     2513.91    252.16 o 
  11   5   9    19635.59    21006.68    622.27 o 
  12   5   9     8834.89     8754.73    517.26 o 
  13   5   9     3998.25     3753.62    313.19 o 
  14   5   9     3019.51     2726.17    227.17 o 
  15   5   9     2754.51     2821.43    310.78 o 
  16   5   9      706.47      788.31    192.33 o 
  17   5   9     3148.56     3492.77    338.22 o 
  18   5   9     1624.66     1487.36    230.47 o 
  19   5   9     1522.88     1026.79    247.09 o 
  20   5   9       39.22      363.06    178.48 o 
  21   5   9      380.64      256.05    218.06 o 
   0   6   9     1058.66     1281.01    203.09 o 
   1   6   9    24336.72    26042.18    502.23 o 
   2   6   9    10898.91    10464.26    472.46 o 
   3   6   9    27266.41    28686.30    551.68 o 
   4   6   9    26211.61    26294.20    601.08 o 
   5   6   9    12538.59    11567.07    335.64 o 
   6   6   9    15193.81    14938.80    374.91 o 
   7   6   9    14873.83    14134.57    378.38 o 
   8   6   9    11107.84    11121.86    464.26 o 
   9   6   9    16805.66    16396.86    720.89 o 
  10   6   9       75.31      261.03    128.39 o 
  11   6   9    14978.95    15176.66    612.64 o 
  12   6   9     1886.87     1292.24    193.32 o 
  13   6   9    14491.13    15375.34    598.20 o 
  14   6   9      626.98      653.82    137.48 o 
  15   6   9    11170.39    11260.42    845.48 o 
  16   6   9      110.19      318.45    144.03 o 
  17   6   9     3571.21     3439.77    354.73 o 
  18   6   9       31.88      497.59    142.74 o 
  19   6   9     3229.42     2842.08    553.73 o 
  20   6   9      580.08      611.74    159.58 o 
   1   7   9    21379.31    23636.40    686.38 o 
   2   7   9     2130.16     1931.40    211.90 o 
   3   7   9     7979.45     7492.66    420.73 o 
   4   7   9     5692.78     5332.21    330.94 o 
   5   7   9    10645.39    11250.95    440.52 o 
   6   7   9    19828.13    20818.37    752.46 o 
   7   7   9     4487.72     3776.36    332.33 o 
   8   7   9      150.41      356.91     98.17 o 
   9   7   9     3167.96     3067.30    234.50 o 
  10   7   9      306.25      290.04     94.42 o 
  11   7   9     6118.59     6351.52    531.43 o 
  12   7   9      696.68      497.48    102.98 o 
  13   7   9     6967.92     6916.51    643.92 o 
  14   7   9     2367.25     1639.99    298.68 o 
  15   7   9     4759.51     4996.43    430.71 o 
  16   7   9      517.25      604.59    148.64 o 
  17   7   9     2645.90     2279.57    355.07 o 
  18   7   9       53.73      431.27    212.80 o 
   0   8   9     8480.54     9769.88    618.54 o 
   1   8   9      228.17      331.76    101.53 o 
   2   8   9       55.42      332.82     77.35 o 
   3   8   9      416.32      408.90     83.67 o 
   4   8   9     4481.07     4703.87    324.55 o 
   5   8   9      471.53      402.11    100.74 o 
   6   8   9     2063.00     1737.46    209.16 o 
   7   8   9      777.83      744.28    160.24 o 
   8   8   9      380.83      394.98    114.40 o 
   9   8   9      696.04      678.05    147.70 o 
  10   8   9     5206.54     4886.10    465.68 o 
  11   8   9      461.84      508.18    155.87 o 
  12   8   9     1995.04     2135.15    265.52 o 
  13   8   9       25.37      339.93    137.15 o 
  14   8   9      545.03      688.23    161.81 o 
  15   8   9      468.75      628.11    159.38 o 
  16   8   9      612.24      603.21    183.93 o 
   1   9   9     3212.31     3383.87    284.91 o 
   2   9   9       37.62      484.01    105.15 o 
   3   9   9     1068.14     1085.24    175.57 o 
   4   9   9      936.98      899.99    171.06 o 
   5   9   9     1458.10     1224.31    180.32 o 
   6   9   9      792.39     1092.95    167.00 o 
   7   9   9     1183.32      914.70    157.52 o 
   8   9   9      440.32      819.69    175.75 o 
   9   9   9      481.01      542.35    166.77 o 
  10   9   9      266.39      405.19    125.39 o 
  11   9   9     2096.19     1886.54    281.53 o 
  12   9   9       88.00      484.50    163.86 o 
  13   9   9     1291.88     1100.43    195.65 o 
   0  10   9     1834.77     1717.94    320.06 o 
   1  10   9     3395.35     2862.62    304.12 o 
   2  10   9        5.20      477.23    108.34 o 
   3  10   9     3550.96     3658.39    332.63 o 
   4  10   9       21.44      325.08    102.24 o 
   5  10   9     3088.83     3043.71    306.60 o 
   6  10   9     1551.20     1083.11    198.53 o 
   7  10   9     2321.96     2504.55    312.15 o 
   8  10   9     1078.00      920.05    162.67 o 
   9  10   9     3136.14     2925.29    368.44 o 
   0   0  10    78134.20    80642.89   1552.25 o 
   1   0  10   276519.22   284900.38   6621.80 o 
   2   0  10    82910.66    85308.34   1424.07 o 
   3   0  10   198487.89   211599.80   3842.67 o 
   4   0  10      222.69      272.66    105.38 o 
   5   0  10   135321.08   131825.56   1957.21 o 
   6   0  10    65749.55    69042.66    954.58 o 
   7   0  10     1677.90     2214.36    178.20 o 
   8   0  10     4101.92     4045.15    239.95 o 
   9   0  10   111769.72   117657.21   2018.26 o 
  10   0  10     6951.18     6579.89    360.68 o 
  11   0  10      785.12      859.34    251.47 o 
  12   0  10    36972.90    39133.37   1162.33 o 
  13   0  10    41739.83    44412.05   1142.63 o 
  14   0  10      657.30      556.50    189.86 o 
  15   0  10     5308.17     5321.83    349.08 o 
  16   0  10    26305.61    28049.17   1266.97 o 
  17   0  10      566.03      675.96    247.27 o 
  18   0  10      319.71      343.08    204.52 o 
  19   0  10    11031.13    12661.13    626.16 o 
  20   0  10      413.56      545.40    393.66 o 
  21   0  10     4571.58     3903.81    686.20 o 
  22   0  10     5351.15     4480.14    843.18 o 
  23   0  10     3139.44     2787.73    887.09 o 
   1   1  10    58165.61    57493.05    737.70 o 
   2   1  10    34092.34    32799.05    555.27 o 
   3   1  10    12659.05    12609.68    382.69 o 
   4   1  10     8507.68     8702.28    301.89 o 
   5   1  10    18317.44    17679.61    334.74 o 
   6   1  10     5950.83     6065.20    206.24 o 
   7   1  10    24095.38    26106.11    469.03 o 
   8   1  10    14093.95    14443.35    310.71 o 
   9   1  10     4751.58     4510.88    203.58 o 
  10   1  10     5343.53     5262.40    229.26 o 
  11   1  10    34220.33    35536.70    655.05 o 
  12   1  10     8698.60     8575.33    256.28 o 
  13   1  10    23007.93    23684.47    534.41 o 
  14   1  10    17005.55    14671.30    815.66 o 
  15   1  10    11660.51    11847.59    381.81 o 
  16   1  10     4441.27     4289.63    353.24 o 
  17   1  10     9263.96     9617.06    387.14 o 
  18   1  10      732.81      759.18    146.27 o 
  19   1  10     4500.80     4617.36    432.31 o 
  20   1  10       53.26      162.86    106.30 o 
  21   1  10     1889.47     1448.56    292.49 o 
  22   1  10       87.77      383.22    139.17 o 
  23   1  10     2613.47     2509.15    338.98 o 
   0   2  10    63531.68    64766.92    968.41 o 
   1   2  10    14283.72    13250.88    303.37 o 
   2   2  10       50.43       75.22     65.99 o 
   3   2  10     2736.64     2959.84    188.29 o 
   4   2  10     8307.58     7910.72    283.67 o 
   5   2  10    42730.64    45052.10    556.72 o 
   6   2  10    10810.18    11136.57    330.54 o 
   7   2  10     4582.65     4243.33    216.84 o 
   8   2  10      518.54      399.55     62.11 o 
   9   2  10     9017.10     9143.95    295.32 o 
  10   2  10     7650.03     7683.54    360.96 o 
  11   2  10    23840.82    24453.53    657.57 o 
  12   2  10      399.72      378.48     71.71 o 
  13   2  10      343.72      383.68     88.51 o 
  14   2  10      829.20      727.72    126.76 o 
  15   2  10     6592.43     6325.69    510.99 o 
  16   2  10     4824.49     4526.11    350.63 o 
  17   2  10     2935.00     2975.25    301.02 o 
  18   2  10      182.27      367.22    102.13 o 
  19   2  10       97.62      366.51    114.72 o 
  20   2  10      335.97      319.03    140.20 o 
  21   2  10     1063.47     1019.23    176.34 o 
  22   2  10      227.72      543.89    144.60 o 
  23   2  10       20.15      369.42    141.81 o 
   1   3  10    14686.19    13848.70    370.60 o 
   2   3  10    25852.53    24472.63    551.16 o 
   3   3  10     7381.16     7495.34    238.04 o 
   4   3  10     6845.28     6731.53    275.60 o 
   5   3  10    22228.49    20212.14    466.72 o 
   6   3  10      482.80      337.98     92.20 o 
   7   3  10     2560.10     2301.68    173.71 o 
   8   3  10     4824.91     4240.89    204.22 o 
   9   3  10    34064.62    36291.08    698.24 o 
  10   3  10      759.22      621.48     83.38 o 
  11   3  10    14405.62    14554.17    303.67 o 
  12   3  10     2799.34     2773.41    232.04 o 
  13   3  10    18313.26    19046.50    629.78 o 
  14   3  10     8831.80     9087.20    503.14 o 
  15   3  10    11456.61    11369.83    431.42 o 
  16   3  10      190.35      390.52    159.16 o 
  17   3  10     6128.81     5310.91    438.53 o 
  18   3  10      293.41      498.97    115.67 o 
  19   3  10     3902.70     4176.23    385.29 o 
  20   3  10        6.75      412.81    169.78 o 
  21   3  10     1204.28     1003.74    175.61 o 
  22   3  10       71.21      387.63    136.62 o 
   0   4  10    89062.12    90221.18   2535.99 o 
   1   4  10    15946.93    14950.39    404.16 o 
   2   4  10    30979.08    29343.41    462.67 o 
   3   4  10    27662.93    27657.54    535.62 o 
   4   4  10     7115.50     7502.96    268.91 o 
   5   4  10      717.01      738.43     83.15 o 
   6   4  10      505.52      255.15     66.86 o 
   7   4  10    41620.53    43485.00    854.43 o 
   8   4  10     2486.77     2266.35    175.95 o 
   9   4  10    14456.11    14722.75    448.02 o 
  10   4  10    27381.81    28135.35    618.02 o 
  11   4  10    42510.12    43888.55    909.29 o 
  12   4  10    16817.72    15234.68    563.77 o 
  13   4  10    38421.44    39344.38   1014.57 o 
  14   4  10      169.40      206.83    116.42 o 
  15   4  10    28471.25    29167.02   1022.13 o 
  16   4  10     1778.59     1583.66    218.08 o 
  17   4  10    15569.03    16267.06    936.27 o 
  18   4  10      476.84      533.61    161.90 o 
  19   4  10     5474.24     5548.20    568.93 o 
  20   4  10       68.41      332.54    157.45 o 
  21   4  10     6103.54     5963.51    669.32 o 
  22   4  10      433.98      442.76    194.83 o 
   1   5  10    52481.59    54254.91    977.01 o 
   2   5  10     8919.91     9581.01    360.73 o 
   3   5  10    27594.54    26444.71    511.73 o 
   4   5  10    20955.77    20767.26    404.85 o 
   5   5  10    17128.98    17830.06    447.01 o 
   6   5  10     1057.10      689.97     78.73 o 
   7   5  10    28184.19    28806.44    583.93 o 
   8   5  10      858.31      596.00     77.18 o 
   9   5  10      227.46      170.09     57.18 o 
  10   5  10     3478.79     2701.58    251.53 o 
  11   5  10    16779.05    16462.74    536.74 o 
  12   5  10     1198.79      723.53    112.51 o 
  13   5  10     2863.74     2505.48    307.11 o 
  14   5  10    11376.79    11674.78    628.31 o 
  15   5  10     4286.91     3414.66    365.44 o 
  16   5  10     1142.31      793.36    186.28 o 
  17   5  10     3097.46     3492.69    364.61 o 
  18   5  10      811.70      621.92    174.93 o 
  19   5  10     1322.21     1209.43    238.69 o 
  20   5  10      144.24      480.09    410.66 o 
  21   5  10      689.56      932.20    253.35 o 
   0   6  10      715.26      436.91    172.33 o 
   1   6  10     1949.01     2277.42    202.43 o 
   2   6  10      485.23      421.38     92.16 o 
   3   6  10      449.36      448.92     87.75 o 
   4   6  10      218.18      325.91     71.19 o 
   5   6  10     5092.24     4913.10    286.31 o 
   6   6  10     1125.05      765.07     78.87 o 
   7   6  10     1693.66     1562.45    125.94 o 
   8   6  10      127.24      184.21     70.97 o 
   9   6  10     1326.09     1233.12    154.76 o 
  10   6  10       22.09      264.99    133.51 o 
  11   6  10      313.51      383.17    133.45 o 
  12   6  10     1974.73     1633.51    203.70 o 
  13   6  10      213.20      236.35    110.01 o 
  14   6  10      442.51      677.39    162.54 o 
  15   6  10      329.81      484.74    144.18 o 
  16   6  10     1421.97     1431.64    242.41 o 
  17   6  10      226.32      369.46    183.87 o 
  18   6  10        2.57       78.18    145.89 o 
  19   6  10       61.98      338.44    140.08 o 
   1   7  10    23065.12    25195.37    730.40 o 
   2   7  10        3.88      156.38    104.36 o 
   3   7  10    28213.87    30394.25    851.77 o 
   4   7  10     4609.42     4193.80    276.01 o 
   5   7  10     1378.32     1234.51    124.78 o 
   6   7  10     1478.03     1508.37    188.07 o 
   7   7  10    13100.99    11222.83    566.23 o 
   8   7  10     1112.52     1029.26    120.29 o 
   9   7  10      175.58      363.23     70.56 o 
  10   7  10     1280.44     1091.03    153.36 o 
  11   7  10     6785.56     8556.09    560.45 o 
  12   7  10       76.65      422.72    116.22 o 
  13   7  10      151.81      488.24    151.11 o 
  14   7  10     2034.34     1891.05    294.27 o 
  15   7  10      471.15      560.11    154.19 o 
  16   7  10       53.83      387.73    127.49 o 
  17   7  10      216.27      510.44    181.12 o 
  18   7  10      354.10      420.32    164.13 o 
   0   8  10    12944.88    13085.57    862.01 o 
   1   8  10    11477.96    12417.35    610.88 o 
   2   8  10      278.12      349.53     96.92 o 
   3   8  10    11545.21    11709.08    590.18 o 
   4   8  10      460.43      409.96    111.04 o 
   5   8  10    11457.81    11387.43    614.46 o 
   6   8  10        6.26      194.75     99.64 o 
   7   8  10     4059.00     4182.94    338.82 o 
   8   8  10       65.70      370.49    121.53 o 
   9   8  10     9099.26     8266.88    730.73 o 
  10   8  10     3499.09     3129.39    323.35 o 
  11   8  10     2803.55     2360.61    317.39 o 
  12   8  10     2236.81     2061.68    250.68 o 
  13   8  10     3651.03     3897.31    397.03 o 
  14   8  10        1.21      373.16    177.33 o 
  15   8  10     2668.95     2250.08    336.75 o 
  16   8  10      866.47     1142.57    210.71 o 
   1   9  10     1031.33      789.94    125.01 o 
   2   9  10     9269.88     8390.01    592.69 o 
   3   9  10      104.99      344.02    110.57 o 
   4   9  10        8.21      468.57    102.60 o 
   5   9  10     5235.22     4869.63    417.28 o 
   6   9  10      182.62      383.06    100.60 o 
   7   9  10       95.14      280.37    120.36 o 
   8   9  10     1703.72     1583.06    244.14 o 
   9   9  10     4358.19     4863.44    453.71 o 
  10   9  10      292.98      453.95    161.05 o 
  11   9  10     1791.64     1538.42    262.38 o 
  12   9  10     2148.20     2303.03    291.44 o 
  13   9  10     4160.14     4429.89    463.75 o 
   0  10  10      922.54      483.23    197.87 o 
   1  10  10      329.22      580.04    109.27 o 
   2  10  10      180.31      482.63    110.72 o 
   3  10  10        7.89      266.33    119.51 o 
   4  10  10       49.45      356.72    100.75 o 
   5  10  10        7.12      415.90    111.11 o 
   6  10  10       61.79      336.50    138.45 o 
   7  10  10       21.38      293.74    146.19 o 
   8  10  10       29.37      210.66    155.58 o 
   9  10  10       36.68      493.44    152.83 o 
   1   1  11    80670.69    79357.81   1147.91 o 
   2   1  11   132338.48   132842.52   1730.30 o 
   3   1  11   110076.93   110993.39   1472.67 o 
   4   1  11     9878.02    10459.80    412.70 o 
   5   1  11    19284.57    19912.46    388.29 o 
   6   1  11    12397.08    12191.15    304.70 o 
   7   1  11    35215.80    35097.19    615.37 o 
   8   1  11    34614.67    35183.50    530.43 o 
   9   1  11     1019.53      898.57    109.85 o 
  10   1  11     8649.32     8475.52    266.41 o 
  11   1  11    18404.98    18353.93    389.78 o 
  12   1  11    10127.95     9875.50    316.78 o 
  13   1  11      138.62      121.22     61.98 o 
  14   1  11    19023.63    20570.73    600.45 o 
  15   1  11     3646.85     2984.69    321.85 o 
  16   1  11     4637.44     5199.29    357.06 o 
  17   1  11     3831.02     4130.04    374.84 o 
  18   1  11      696.01      520.57     96.16 o 
  19   1  11      336.82      549.34    150.18 o 
  20   1  11      162.64      246.59    127.67 o 
  21   1  11      743.23     1020.01    213.39 o 
  22   1  11      602.51      848.57    186.22 o 
  23   1  11      202.92      588.33    132.74 o 
   0   2  11   195803.78   198648.84   3476.80 o 
   1   2  11    27964.69    27205.17    536.02 o 
   2   2  11    55103.20    55528.25    884.24 o 
   3   2  11    68183.04    68125.49   1030.64 o 
   4   2  11    48841.69    50985.68    943.40 o 
   5   2  11      360.71      311.46     65.11 o 
   6   2  11    10012.51     9064.23    412.64 o 
   7   2  11    15036.20    15444.34    395.71 o 
   8   2  11     9957.14     9419.37    235.79 o 
   9   2  11    12741.90    11887.53    222.90 o 
  10   2  11    15518.17    16190.19    451.34 o 
  11   2  11    24761.15    25848.36    516.69 o 
  12   2  11    79587.87    87584.76   1631.59 o 
  13   2  11    28430.44    29171.04    754.31 o 
  14   2  11      103.64      288.53     90.33 o 
  15   2  11    29669.91    33038.64    954.72 o 
  16   2  11    35053.96    37981.79   1131.55 o 
  17   2  11     4136.59     4115.93    393.02 o 
  18   2  11        1.76      245.53    112.29 o 
  19   2  11     7148.35     6318.43    593.31 o 
  20   2  11     1647.03     1536.85    226.10 o 
  21   2  11     2876.52     3197.88    362.82 o 
  22   2  11     2254.60     2013.11    330.74 o 
  23   2  11      647.48      658.39    218.58 o 
   1   3  11    21495.99    21296.79    417.76 o 
   2   3  11    61154.29    62901.84    821.41 o 
   3   3  11    14659.06    14016.73    346.12 o 
   4   3  11    25421.73    25226.01    681.05 o 
   5   3  11    25162.74    22892.49    559.77 o 
   6   3  11     6712.97     6509.51    285.49 o 
   7   3  11     2336.16     2696.71    167.19 o 
   8   3  11      576.44      539.96     68.42 o 
   9   3  11    22189.09    22816.84    493.05 o 
  10   3  11    21148.90    22115.95    474.24 o 
  11   3  11    13359.43    12395.75    362.52 o 
  12   3  11      893.11      859.91    125.03 o 
  13   3  11    35120.30    36985.33    948.38 o 
  14   3  11    53354.75    59743.42   1622.25 o 
  15   3  11     5110.04     5224.48    461.98 o 
  16   3  11       97.98      365.87    158.60 o 
  17   3  11    10207.67     9940.28    522.88 o 
  18   3  11     3682.86     3727.01    345.01 o 
  19   3  11     4225.70     4448.61    431.38 o 
  20   3  11       95.99      399.53    151.62 o 
  21   3  11      474.71      821.54    178.88 o 
  22   3  11      850.97      755.87    158.13 o 
   0   4  11     5590.35     5102.38    453.26 o 
   1   4  11    11408.63    12486.21    403.85 o 
   2   4  11      318.34      340.83     88.76 o 
   3   4  11     5813.47     6074.80    273.97 o 
   4   4  11     6704.84     6233.26    295.95 o 
   5   4  11    11931.77    12028.21    351.12 o 
   6   4  11      302.02      287.96     69.90 o 
   7   4  11     4037.88     4037.62    225.05 o 
   8   4  11        6.20      157.43     53.18 o 
   9   4  11     6402.34     5161.37    541.08 o 
  10   4  11     2173.55     1979.93    171.73 o 
  11   4  11     6807.73     6405.11    394.24 o 
  12   4  11       10.71      278.35     89.09 o 
  13   4  11       37.48      129.40     62.12 o 
  14   4  11       94.00      389.28    102.35 o 
  15   4  11     1195.13      829.55    188.09 o 
  16   4  11      423.39      576.27    115.78 o 
  17   4  11      981.23      849.47    176.23 o 
  18   4  11      374.04      590.05    185.96 o 
  19   4  11       15.11      256.88    144.44 o 
  20   4  11       90.00      196.45    131.64 o 
  21   4  11      125.04      673.06    154.45 o 
   1   5  11     4478.85     4792.86    288.64 o 
   2   5  11     9045.55     9512.84    517.65 o 
   3   5  11     4194.17     4162.87    287.83 o 
   4   5  11    12825.60    13251.93    349.08 o 
   5   5  11    11326.89    10849.12    432.54 o 
   6   5  11      178.57      337.45     67.15 o 
   7   5  11      118.25      210.83     47.53 o 
   8   5  11       92.59      202.72     78.53 o 
   9   5  11     6013.17     4879.52    376.13 o 
  10   5  11    15133.04    16412.83    562.97 o 
  11   5  11     6188.27     5987.25    339.60 o 
  12   5  11      341.36      137.67     78.11 o 
  13   5  11    11758.90    11623.29    655.37 o 
  14   5  11    15645.53    17154.60    787.20 o 
  15   5  11     2717.97     3106.33    293.95 o 
  16   5  11      375.00      401.72    164.81 o 
  17   5  11     5015.68     4839.45    451.53 o 
  18   5  11     3024.69     2289.87    341.13 o 
  19   5  11     2398.45     1853.28    312.60 o 
  20   5  11     1285.30      976.41    258.85 o 
   0   6  11   136059.39   160260.25   6001.15 o 
   1   6  11    47540.03    51838.49   1049.29 o 
   2   6  11     1667.25     1299.14    154.31 o 
   3   6  11    38035.06    39788.03    804.63 o 
   4   6  11    19085.56    19648.89    643.26 o 
   5   6  11    13335.88    12980.41    435.35 o 
   6   6  11      379.56      278.15     77.82 o 
   7   6  11      801.62      592.29     78.47 o 
   8   6  11     3782.72     3506.19    228.50 o 
   9   6  11    17015.40    18293.11    591.39 o 
  10   6  11    16768.34    18032.38    772.15 o 
  11   6  11      479.12      589.52    174.77 o 
  12   6  11    15316.87    17117.20    641.01 o 
  13   6  11     8047.49     8237.70    619.28 o 
  14   6  11        4.39      313.55    128.33 o 
  15   6  11     2239.96     1972.06    264.89 o 
  16   6  11     3511.81     3080.92    446.49 o 
  17   6  11      131.30      371.42    151.34 o 
  18   6  11     1144.11      986.90    248.16 o 
  19   6  11      802.29      777.17    248.04 o 
   1   7  11    14101.37    14717.95    716.31 o 
   2   7  11    37494.25    42745.57   1115.54 o 
   3   7  11    10812.08    10975.58    608.10 o 
   4   7  11      755.96      624.95    112.51 o 
   5   7  11     2452.53     2458.23    228.91 o 
   6   7  11     1285.51     1179.21    209.03 o 
   7   7  11     5031.07     4287.86    286.66 o 
   8   7  11     1616.09     1414.91    182.98 o 
   9   7  11       66.04      314.62    108.40 o 
  10   7  11     8600.54     8141.36    708.44 o 
  11   7  11     5522.60     6043.72    457.56 o 
  12   7  11     2722.06     2875.16    379.19 o 
  13   7  11     1747.17     1373.08    196.63 o 
  14   7  11     5391.63     5633.19    565.11 o 
  15   7  11     1935.21     1820.40    341.57 o 
  16   7  11      787.71      759.95    156.04 o 
  17   7  11     1286.12     1163.97    221.64 o 
   0   8  11     2906.10     1692.20    393.29 o 
   1   8  11     3198.52     3194.37    266.04 o 
   2   8  11      790.64      837.71    109.15 o 
   3   8  11      283.35      434.90    105.28 o 
   4   8  11       48.98      301.47     98.08 o 
   5   8  11     2897.37     2816.28    259.34 o 
   6   8  11     1891.60     1208.04    191.89 o 
   7   8  11     2720.30     2323.06    218.62 o 
   8   8  11      351.07      546.83    137.65 o 
   9   8  11     1453.35     1295.91    192.99 o 
  10   8  11       46.35      194.52    133.86 o 
  11   8  11     1603.34     1371.43    257.14 o 
  12   8  11     1744.54     1018.11    215.42 o 
  13   8  11       47.87      465.43    155.09 o 
  14   8  11        9.87      524.15    152.12 o 
  15   8  11      649.36      604.94    188.82 o 
   1   9  11     2599.27     2065.14    220.81 o 
   2   9  11     2432.60     2610.46    247.71 o 
   3   9  11      839.83      735.46    138.64 o 
   4   9  11       18.51      309.40     97.93 o 
   5   9  11     1106.39      942.05    133.75 o 
   6   9  11      952.37      774.46    148.79 o 
   7   9  11      415.20      464.28    127.89 o 
   8   9  11      374.44      278.95    120.15 o 
   9   9  11      206.67      202.13    154.15 o 
  10   9  11      209.45      585.88    168.68 o 
  11   9  11      755.61      931.88    195.21 o 
  12   9  11      175.83      338.97    137.23 o 
   0  10  11     3181.67     2918.54    669.67 o 
   1  10  11      373.36      605.34    122.20 o 
   2  10  11      825.42      916.90    158.17 o 
   3  10  11     1561.24     1118.89    167.12 o 
   4  10  11     1302.18      865.29    135.27 o 
   5  10  11      107.31      525.38    150.28 o 
   6  10  11      220.51      640.49    154.26 o 
   7  10  11     1674.83     1337.06    218.89 o 
   8  10  11     1270.24      830.43    223.77 o 
   0   0  12   607375.75   685307.19  18526.00 o 
   1   0  12    11029.98    11659.51    989.31 o 
   2   0  12      124.58      446.83    181.09 o 
   3   0  12    41547.86    42443.00   1317.30 o 
   4   0  12   162692.08   172059.41   3576.35 o 
   5   0  12     4226.42     3815.71    373.08 o 
   6   0  12    31746.85    32718.49    915.26 o 
   7   0  12     2923.27     3000.26    257.83 o 
   8   0  12    44405.75    46940.16   1094.72 o 
   9   0  12     5225.28     4906.46    310.20 o 
  10   0  12    91565.65    96902.88   3238.51 o 
  11   0  12      809.26     1029.97    160.20 o 
  12   0  12    54811.66    56779.74   1755.22 o 
  13   0  12     7959.88     7374.69    458.37 o 
  14   0  12      609.13      379.99    140.05 o 
  15   0  12     7003.07     7670.06    703.99 o 
  16   0  12    15166.28    16014.95    849.18 o 
  17   0  12       29.22      391.13    128.45 o 
  18   0  12        3.89      375.58    130.72 o 
  19   0  12      897.74     1443.98    325.39 o 
  20   0  12     1523.60     1873.59    422.10 o 
  21   0  12      408.87      494.34    209.09 o 
  22   0  12       30.76      634.89    277.74 o 
  23   0  12       34.36      598.20    199.73 o 
   1   1  12     8415.64     8860.91    491.22 o 
   2   1  12    75957.25    73910.49   1288.72 o 
   3   1  12      158.56      180.56     86.18 o 
   4   1  12    31028.57    32061.64    668.80 o 
   5   1  12     4585.35     4871.60    293.28 o 
   6   1  12    17439.86    17748.60    448.69 o 
   7   1  12       79.30      121.06     57.96 o 
   8   1  12     4693.94     4696.20    230.97 o 
   9   1  12      221.63      211.45     96.40 o 
  10   1  12    29162.12    30918.42    575.45 o 
  11   1  12     7284.37     6764.86    271.30 o 
  12   1  12     1295.92     1295.71    123.74 o 
  13   1  12     3648.11     3089.72    248.31 o 
  14   1  12    57608.51    62703.47   1353.89 o 
  15   1  12     2982.77     2709.74    284.17 o 
  16   1  12      460.38      442.09    114.59 o 
  17   1  12     4172.01     3963.59    377.65 o 
  18   1  12     7496.31     8562.51    717.48 o 
  19   1  12       30.94      450.16    183.81 o 
  20   1  12      583.02      694.51    127.82 o 
  21   1  12       14.66      432.43    147.55 o 
  22   1  12     2427.00     2603.80    336.11 o 
   0   2  12    58143.70    59505.74   1331.17 o 
   1   2  12     4703.00     4985.48    349.29 o 
   2   2  12    10099.19    10329.57    422.81 o 
   3   2  12       55.41      162.92     74.50 o 
   4   2  12     9969.27     9751.13    375.02 o 
   5   2  12        1.14      129.39     66.03 o 
   6   2  12    33994.91    33420.79    879.48 o 
   7   2  12      146.98      178.33     54.40 o 
   8   2  12       63.37      192.16     67.40 o 
   9   2  12     3635.98     3658.39    207.92 o 
  10   2  12    10234.92     9433.62    341.89 o 
  11   2  12        1.05       63.96    109.47 o 
  12   2  12     9872.48     9937.81    343.72 o 
  13   2  12      173.72      144.48     88.55 o 
  14   2  12        3.36      117.05    124.93 o 
  15   2  12      355.73      283.67    107.91 o 
  16   2  12     9976.64    10476.17    645.69 o 
  17   2  12        0.38      164.61    131.98 o 
  18   2  12       16.99      391.00    115.06 o 
  19   2  12      129.47      272.51    122.03 o 
  20   2  12      800.20      894.55    215.92 o 
  21   2  12        0.24      462.51    124.04 o 
  22   2  12     1191.88     1302.28    327.63 o 
   1   3  12    22837.79    23083.67    559.26 o 
   2   3  12    35074.18    35443.83    587.02 o 
   3   3  12       30.22      188.52     63.85 o 
   4   3  12    15253.36    14821.65    391.98 o 
   5   3  12     4644.88     4546.75    256.76 o 
   6   3  12     3495.03     3746.04    247.62 o 
   7   3  12     1213.62     1037.10     93.85 o 
   8   3  12      185.46      212.75     64.60 o 
   9   3  12      164.71      170.98     71.51 o 
  10   3  12    27907.98    28471.50    553.85 o 
  11   3  12     2420.97     2067.85    168.35 o 
  12   3  12       81.71      447.51    108.13 o 
  13   3  12     5054.34     5026.09    454.40 o 
  14   3  12    36518.03    41005.43   1172.30 o 
  15   3  12     1803.93     1505.84    351.09 o 
  16   3  12      535.11      406.58    107.13 o 
  17   3  12     1299.57     1058.70    247.84 o 
  18   3  12     7753.22     7171.71    489.52 o 
  19   3  12        4.34      170.05    167.08 o 
  20   3  12      579.84      547.19    236.20 o 
  21   3  12       21.40      213.61    118.78 o 
  22   3  12     2613.34     1420.01    338.02 o 
   0   4  12    54258.13    57814.30   1483.77 o 
   1   4  12    12944.07    13490.76    467.00 o 
   2   4  12    16294.45    16526.30    385.59 o 
   3   4  12    21198.03    22014.44    585.41 o 
   4   4  12    23561.14    23864.66    753.79 o 
   5   4  12      254.23      272.04     84.05 o 
   6   4  12    17624.97    17218.69    468.48 o 
   7   4  12      706.78      347.80     85.81 o 
   8   4  12    24637.26    22877.43    636.52 o 
   9   4  12     3846.09     3304.71    249.21 o 
  10   4  12      255.40      224.42     75.24 o 
  11   4  12      501.31      598.64     91.82 o 
  12   4  12    78416.71    85088.45   2108.74 o 
  13   4  12     6330.27     5944.93    396.04 o 
  14   4  12       74.22      315.80     96.35 o 
  15   4  12     5174.34     5118.97    362.68 o 
  16   4  12    37351.84    43496.42   1307.05 o 
  17   4  12       14.94      251.92    246.42 o 
  18   4  12      113.39      461.01    151.54 o 
  19   4  12      891.63      756.36    176.64 o 
  20   4  12     7923.81     6681.49    671.63 o 
  21   4  12       70.40      354.45    147.87 o 
   1   5  12     7146.81     7860.30    384.18 o 
   2   5  12   105282.35   112590.21   2337.37 o 
   3   5  12       53.69      296.63     99.99 o 
   4   5  12      437.59      354.06     73.68 o 
   5   5  12     2402.77     2223.33    157.60 o 
   6   5  12    18543.13    18988.03    639.69 o 
   7   5  12     1363.43     1038.93    121.02 o 
   8   5  12    25843.96    26316.52    661.16 o 
   9   5  12      500.69      525.81    118.42 o 
  10   5  12    11364.18    12167.57    584.96 o 
  11   5  12     2584.50     2545.92    261.64 o 
  12   5  12     9770.01     9560.42    455.73 o 
  13   5  12     1524.18     1205.16    172.04 o 
  14   5  12     9635.16     9044.67    702.97 o 
  15   5  12       55.39      373.89    122.61 o 
  16   5  12      573.01      515.04    125.99 o 
  17   5  12     1093.23      789.99    195.84 o 
  18   5  12     1352.67      848.14    202.12 o 
  19   5  12       60.73      429.28    160.86 o 
  20   5  12      169.87      552.92    143.33 o 
   0   6  12    38235.80    40098.65   1327.45 o 
   1   6  12      943.06      641.71    127.82 o 
   2   6  12      212.36      482.46    100.87 o 
   3   6  12       91.80      501.97    111.94 o 
   4   6  12      501.84      491.70     78.31 o 
   5   6  12      632.86      651.18     93.49 o 
   6   6  12      936.98      687.33    112.78 o 
   7   6  12       83.96      214.92     90.46 o 
   8   6  12      128.76      306.73     89.09 o 
   9   6  12      617.40      584.34     83.30 o 
  10   6  12     5967.75     5930.90    489.78 o 
  11   6  12       38.51      358.65    130.01 o 
  12   6  12      197.28      342.72    122.39 o 
  13   6  12      249.37      645.41    119.56 o 
  14   6  12       20.93      260.16    124.70 o 
  15   6  12      168.08      512.55    100.36 o 
  16   6  12        8.43      286.78    114.22 o 
  17   6  12       15.51      114.91    140.09 o 
  18   6  12       82.30      298.48    156.95 o 
   1   7  12     3716.38     4264.58    292.26 o 
   2   7  12    30747.64    33963.70    932.53 o 
   3   7  12      525.21      525.25    124.37 o 
   4   7  12     1769.22     1400.57    183.89 o 
   5   7  12      301.19      490.07    103.66 o 
   6   7  12    11713.05    11481.86    588.96 o 
   7   7  12       37.59      275.77    108.85 o 
   8   7  12     4450.19     4998.39    368.23 o 
   9   7  12       56.37      404.00    117.75 o 
  10   7  12     2925.97     3687.96    335.91 o 
  11   7  12     1185.99     1262.34    166.93 o 
  12   7  12     2182.45     1955.72    212.97 o 
  13   7  12      276.20      585.20    149.47 o 
  14   7  12      605.85      881.90    169.26 o 
  15   7  12       95.21      396.36    165.65 o 
  16   7  12       14.24      463.61    138.73 o 
  17   7  12       85.12      355.60    131.23 o 
   0   8  12    38125.84    46633.88   2060.20 o 
   1   8  12     1592.92     1242.16    188.88 o 
   2   8  12      483.07      522.74    104.08 o 
   3   8  12     3080.18     3192.74    272.89 o 
   4   8  12    11883.47    12286.46    533.45 o 
   5   8  12      575.00      567.36    123.60 o 
   6   8  12      150.92      462.76     95.73 o 
   7   8  12       85.70      406.11     96.75 o 
   8   8  12     5669.32     5816.56    517.47 o 
   9   8  12     1053.83      800.47    199.13 o 
  10   8  12     2286.70     1688.06    223.92 o 
  11   8  12      193.13      546.06    188.74 o 
  12   8  12    10236.80    11155.84    863.84 o 
  13   8  12      900.91      749.13    234.75 o 
  14   8  12        1.59      471.48    189.79 o 
   1   9  12     1118.63     1005.86    165.75 o 
   2   9  12     1860.06     1391.00    159.14 o 
   3   9  12       52.76      288.15    118.52 o 
   4   9  12     4100.81     3943.50    369.63 o 
   5   9  12      313.04      446.81     86.57 o 
   6   9  12      670.42      492.47    145.72 o 
   7   9  12       36.26      300.73    116.03 o 
   8   9  12      762.53      645.51    142.73 o 
   9   9  12        4.19      396.86    192.70 o 
  10   9  12     7652.75     7307.34    689.31 o 
  11   9  12      355.91      578.52    146.94 o 
   0  10  12      622.43      752.72    220.50 o 
   1  10  12      137.42      430.27    100.45 o 
   2  10  12      122.71      400.12     91.17 o 
   3  10  12        0.02      359.22     98.73 o 
   4  10  12      275.58      594.26    109.37 o 
   5  10  12       26.10      436.23    137.55 o 
   6  10  12        1.22      456.42    137.41 o 
   7  10  12        9.77      299.19    137.41 o 
   1   1  13     3262.12     4583.95    383.25 o 
   2   1  13   182922.22   198874.38   3452.76 o 
   3   1  13    91061.68    94098.31   1944.97 o 
   4   1  13     7735.09     8305.00    432.58 o 
   5   1  13      681.79      624.97    114.65 o 
   6   1  13    24969.53    24997.08    638.36 o 
   7   1  13    32834.35    33029.52    663.73 o 
   8   1  13    32977.60    32591.22    650.03 o 
   9   1  13     1359.73     1110.01     86.52 o 
  10   1  13    22416.23    22298.92    521.59 o 
  11   1  13      206.66      238.78     92.28 o 
  12   1  13     9327.59     9373.48    257.39 o 
  13   1  13    11325.02    11286.51    411.28 o 
  14   1  13    20242.78    21446.39    733.17 o 
  15   1  13      661.52      750.86    146.32 o 
  16   1  13     1753.94     1580.66    169.45 o 
  17   1  13     1295.44     1426.01    209.06 o 
  18   1  13     1269.89     1177.99    180.27 o 
  19   1  13      233.97      383.20    166.91 o 
  20   1  13       69.08      418.87    150.54 o 
  21   1  13      849.71     1009.29    245.81 o 
  22   1  13     2340.16     2232.35    324.84 o 
   0   2  13   177038.09   179875.00   5371.69 o 
   1   2  13      837.40      776.46    157.60 o 
   2   2  13    25848.88    28469.26    609.75 o 
   3   2  13      609.94      473.95     73.59 o 
   4   2  13    44272.27    43462.99    909.64 o 
   5   2  13     6905.49     7236.39    370.45 o 
   6   2  13     5502.92     5398.64    270.98 o 
   7   2  13    12490.49    12323.30    358.00 o 
   8   2  13    28837.90    28643.11   1005.82 o 
   9   2  13       73.64      131.38     62.93 o 
  10   2  13     6652.63     5898.82    265.79 o 
  11   2  13     7085.44     6840.14    322.46 o 
  12   2  13    90017.66   104404.96   1855.84 o 
  13   2  13      182.09      141.11    105.50 o 
  14   2  13     4167.72     3409.75    374.69 o 
  15   2  13       58.57      223.64    180.79 o 
  16   2  13    31471.36    35060.17   1051.48 o 
  17   2  13     2726.93     2848.30    332.03 o 
  18   2  13     1387.32     1138.86    200.60 o 
  19   2  13      224.76      457.95    154.74 o 
  20   2  13     4643.07     4563.95    414.70 o 
  21   2  13     1154.00     1540.87    226.79 o 
  22   2  13     1200.18     1435.58    351.46 o 
   1   3  13     3875.11     4146.08    304.70 o 
   2   3  13    40611.57    41483.79    825.22 o 
   3   3  13     4367.98     4726.79    312.80 o 
   4   3  13    25119.59    25899.01    647.24 o 
   5   3  13     3491.20     3107.86    226.23 o 
   6   3  13     3101.57     2862.31    200.60 o 
   7   3  13      157.68      228.88     74.40 o 
   8   3  13      367.26      245.23     69.74 o 
   9   3  13    18880.48    18040.35    665.04 o 
  10   3  13    25106.62    26487.91    621.77 o 
  11   3  13      263.87      192.02    109.77 o 
  12   3  13     1167.62     1334.39    184.09 o 
  13   3  13     4142.89     4586.46    428.25 o 
  14   3  13    51385.69    60908.16   1352.73 o 
  15   3  13     1332.91     1599.15    208.71 o 
  16   3  13     1551.80     1386.42    192.89 o 
  17   3  13       67.01      388.78    193.51 o 
  18   3  13     5004.13     5235.58    516.92 o 
  19   3  13     5727.94     5722.46    634.83 o 
  20   3  13        2.11      539.50    124.77 o 
  21   3  13       78.98       94.88    160.77 o 
   0   4  13    12950.94    13180.76    568.19 o 
   1   4  13     1798.52     1878.19    161.92 o 
   2   4  13      239.64      408.73     80.88 o 
   3   4  13      201.38      289.79    105.55 o 
   4   4  13     4568.78     4146.58    330.62 o 
   5   4  13     9628.90     9855.14    344.28 o 
   6   4  13      189.16      324.36     70.14 o 
   7   4  13      551.21      330.30     62.43 o 
   8   4  13       10.54      159.54     80.40 o 
   9   4  13      485.98      400.23     61.08 o 
  10   4  13     1758.41     1427.95    143.55 o 
  11   4  13       95.59      305.29     81.43 o 
  12   4  13        6.12      183.25     95.25 o 
  13   4  13       98.66      181.31     91.26 o 
  14   4  13      122.70      328.04    104.58 o 
  15   4  13      400.68      556.01    144.28 o 
  16   4  13       34.70      337.45    179.81 o 
  17   4  13       31.25      350.28    165.66 o 
  18   4  13        0.71      451.72    170.93 o 
  19   4  13      191.63      473.67    119.98 o 
  20   4  13      222.16      486.14    137.45 o 
   1   5  13     3564.85     3751.29    260.84 o 
   2   5  13    17965.16    19168.63    619.81 o 
   3   5  13     1752.48     1561.22    154.34 o 
   4   5  13     4960.20     4821.17    360.51 o 
   5   5  13       10.41      157.61     65.43 o 
   6   5  13     1552.53     1724.02    148.40 o 
   7   5  13     2194.65     1842.96    179.91 o 
   8   5  13     1539.15     1113.41    109.57 o 
   9   5  13    12062.24    11321.87    566.86 o 
  10   5  13    15736.88    16165.05    611.21 o 
  11   5  13       84.37      145.83     87.08 o 
  12   5  13       95.92      366.17    134.74 o 
  13   5  13     1465.21     1237.59    193.74 o 
  14   5  13    14081.20    16192.78    960.19 o 
  15   5  13     1297.47     1062.58    199.95 o 
  16   5  13      515.04      635.17    162.30 o 
  17   5  13       35.65      297.90    158.06 o 
  18   5  13     3976.47     3333.96    429.55 o 
  19   5  13     1540.35     1430.81    318.70 o 
   0   6  13    90355.14    96932.65   2635.66 o 
   1   6  13     5617.81     5960.76    406.66 o 
   2   6  13        5.54      223.91    104.47 o 
   3   6  13       11.48      379.81     95.55 o 
   4   6  13    38745.45    41812.75   1113.91 o 
   5   6  13    20687.63    22889.47    887.08 o 
   6   6  13      441.63      345.14    100.54 o 
   7   6  13      121.39      336.98     88.88 o 
   8   6  13    17200.00    18554.17    625.25 o 
   9   6  13     2735.61     2781.63    276.64 o 
  10   6  13     7305.34     7087.88    575.75 o 
  11   6  13      681.87      722.48    159.54 o 
  12   6  13    18801.04    18846.99    849.41 o 
  13   6  13       81.70      365.00    209.34 o 
  14   6  13      306.40      694.18    132.23 o 
  15   6  13     1526.55     2085.68    342.21 o 
  16   6  13     7421.28     6442.02    691.55 o 
  17   6  13       16.69      497.62    156.04 o 
  18   6  13      753.46     1128.53    416.03 o 
   1   7  13       60.43      418.47    111.92 o 
   2   7  13    21428.72    22208.52    778.24 o 
   3   7  13     3449.88     4008.99    309.45 o 
   4   7  13     1013.87      851.40    143.72 o 
   5   7  13     1374.83     1189.83    164.47 o 
   6   7  13     9260.61     8133.04    432.64 o 
   7   7  13     2310.21     2084.33    213.59 o 
   8   7  13       51.53      454.29    107.32 o 
   9   7  13      493.66      689.08    154.64 o 
  10   7  13     8930.58     8709.03    693.11 o 
  11   7  13       13.85      630.18    137.75 o 
  12   7  13      621.67      549.36    181.06 o 
  13   7  13      346.29      511.26    118.48 o 
  14   7  13     7182.38     6827.47    773.02 o 
  15   7  13       95.65      541.86    228.97 o 
  16   7  13      512.78      661.66    157.79 o 
   0   8  13       30.56       31.91    191.49 o 
   1   8  13     1568.89     1457.72    223.06 o 
   2   8  13      185.33      275.42     95.72 o 
   3   8  13      518.94      500.12    114.82 o 
   4   8  13      744.96      620.53    122.24 o 
   5   8  13      295.55      385.47    106.44 o 
   6   8  13     1372.24      676.35    158.25 o 
   7   8  13     2366.93     1562.44    248.04 o 
   8   8  13       69.59      313.09    118.89 o 
   9   8  13      353.94      484.93    133.72 o 
  10   8  13       93.89      273.12    122.95 o 
  11   8  13     3142.29     2499.06    317.68 o 
  12   8  13     1073.56     1083.15    230.75 o 
  13   8  13      110.16      561.93    177.09 o 
  14   8  13      110.86      563.56    158.03 o 
   1   9  13        0.61      303.73    110.56 o 
   2   9  13     1923.52     1964.89    228.15 o 
   3   9  13      187.01      349.08    104.30 o 
   4   9  13        0.27      226.01    122.87 o 
   5   9  13       58.15      432.34    115.64 o 
   6   9  13     2004.85     1795.93    247.48 o 
   7   9  13      198.16      488.92    145.72 o 
   8   9  13       70.40      347.98    136.65 o 
   9   9  13       81.14      201.45    159.08 o 
  10   9  13     2159.60     2044.89    308.27 o 
  11   9  13       33.13      485.29    199.92 o 
   0  10  13     4109.36     3995.84    826.35 o 
   1  10  13      574.35      612.24    157.18 o 
   2  10  13      698.55      674.81    131.18 o 
   3  10  13       39.34      371.25    105.52 o 
   4  10  13     2372.63     1841.86    243.20 o 
   5  10  13       80.59      370.63    131.84 o 
   0   0  14   149687.28   182907.56   7019.51 o 
   1   0  14    54290.59    58185.80   1283.75 o 
   2   0  14     7595.04     8744.42    759.46 o 
   3   0  14    10618.18    11460.06    581.01 o 
   4   0  14     7230.86     7546.31    599.11 o 
   5   0  14   187777.95   199408.09   6504.37 o 
   6   0  14     6694.51     6266.61    528.68 o 
   7   0  14     8301.80     7265.17    432.66 o 
   8   0  14     6796.40     6663.52    405.90 o 
   9   0  14    32106.95    31892.91   1318.21 o 
  10   0  14     4138.99     4211.68    403.37 o 
  11   0  14      213.80      201.33    133.84 o 
  12   0  14    82059.16    89379.91   2711.88 o 
  13   0  14     4976.11     4952.22    567.05 o 
  14   0  14     1412.30     1077.00    296.59 o 
  15   0  14     4364.74     3854.52    515.62 o 
  16   0  14    23666.02    24602.55   1720.24 o 
  17   0  14     3984.18     3603.60    479.61 o 
  18   0  14     2909.74     2130.49    385.83 o 
  19   0  14     1594.91     1287.13    329.94 o 
  20   0  14     1941.77     2074.04    487.83 o 
  21   0  14      930.32     1426.38    332.29 o 
  22   0  14      295.97      785.33    312.97 o 
   1   1  14      251.44      253.90    147.20 o 
   2   1  14    73248.23    80327.79   2442.34 o 
   3   1  14    26490.30    29836.49    854.07 o 
   4   1  14    14447.23    14647.23    610.06 o 
   5   1  14     7332.72     7148.27    350.89 o 
   6   1  14     3042.92     2598.33    188.31 o 
   7   1  14    13238.36    12362.99    462.31 o 
   8   1  14     3667.98     3543.02    213.39 o 
   9   1  14    24007.34    23126.26    700.02 o 
  10   1  14    10911.93    10047.21    425.00 o 
  11   1  14     1423.32     1378.14    138.24 o 
  12   1  14      975.86      746.42    133.47 o 
  13   1  14      117.05      187.18    101.23 o 
  14   1  14    13129.97    14151.47    593.22 o 
  15   1  14     6938.05     6755.71    526.91 o 
  16   1  14     2976.74     2825.34    301.59 o 
  17   1  14      906.22     1035.19    168.68 o 
  18   1  14     1995.93     2065.07    281.55 o 
  19   1  14     8016.96     8185.58    729.57 o 
  20   1  14       41.41      593.73    170.24 o 
  21   1  14     2288.74     1983.27    310.78 o 
  22   1  14     1252.18     1467.24    309.62 o 
   0   2  14    10483.45    12342.92   1321.19 o 
   1   2  14    16169.80    17354.28    654.68 o 
   2   2  14      270.58      289.48    106.71 o 
   3   2  14      774.62      669.15    141.79 o 
   4   2  14     1548.34     1388.73    140.70 o 
   5   2  14    11800.25    11098.63    379.02 o 
   6   2  14     6693.61     5987.41    323.80 o 
   7   2  14    11218.82    10018.87    437.52 o 
   8   2  14        1.77      196.28     71.90 o 
   9   2  14     2751.05     2508.27    165.24 o 
  10   2  14     7754.00     7006.00    406.52 o 
  11   2  14     6738.32     5846.45    351.83 o 
  12   2  14      936.67      770.49    151.66 o 
  13   2  14        8.49      263.87    134.78 o 
  14   2  14       55.63      284.67     99.30 o 
  15   2  14     3981.95     4141.45    418.16 o 
  16   2  14      740.52      631.22    157.04 o 
  17   2  14     3581.69     3744.63    392.76 o 
  18   2  14      857.39      686.10    149.68 o 
  19   2  14       34.32      294.64    122.67 o 
  20   2  14        4.63      156.17    124.42 o 
  21   2  14     1016.24      870.98    240.29 o 
   1   3  14      428.32      467.10    121.25 o 
   2   3  14    41535.45    43722.11    898.54 o 
   3   3  14     3934.52     4787.20    353.48 o 
   4   3  14      509.11      521.82    113.90 o 
   5   3  14    10698.78     9381.42    468.50 o 
   6   3  14     9601.45    10009.85    366.45 o 
   7   3  14     4022.71     3898.19    269.45 o 
   8   3  14     5664.42     4955.25    388.03 o 
   9   3  14    20692.25    21357.62    540.10 o 
  10   3  14     8946.13     8154.70    428.51 o 
  11   3  14      352.39      416.76    103.75 o 
  12   3  14     1688.13     1829.52    208.34 o 
  13   3  14      973.42     1071.79    173.68 o 
  14   3  14     8271.64     9001.18    623.09 o 
  15   3  14     4656.37     4642.71    475.00 o 
  16   3  14      649.80      550.39    158.67 o 
  17   3  14      666.09      615.15    129.08 o 
  18   3  14     1044.98     1216.67    285.48 o 
  19   3  14     5431.38     4433.98    552.97 o 
  20   3  14      218.29      792.34    174.48 o 
  21   3  14     1162.42      987.07    238.55 o 
   0   4  14   109205.30   122413.02   2842.06 o 
   1   4  14      408.53      384.98    118.04 o 
   2   4  14     4734.99     4625.44    303.51 o 
   3   4  14      767.27      682.98    130.92 o 
   4   4  14    35837.96    37816.74   1017.36 o 
   5   4  14     8392.50     7275.79    405.53 o 
   6   4  14      103.61      234.39     72.62 o 
   7   4  14    29341.97    29138.59    943.95 o 
   8   4  14     7207.60     6604.17    374.71 o 
   9   4  14     2896.44     2250.19    196.29 o 
  10   4  14     8952.82     8783.75    435.34 o 
  11   4  14    19307.46    20542.82    675.27 o 
  12   4  14    23108.13    23598.56    823.80 o 
  13   4  14     5501.28     5530.95    446.96 o 
  14   4  14       72.86      430.66    110.45 o 
  15   4  14     3185.24     2938.21    303.31 o 
  16   4  14     5640.35     6334.73    618.68 o 
  17   4  14    15717.11    18323.36   1132.67 o 
  18   4  14     1989.22     1769.99    246.36 o 
  19   4  14     1234.65      916.92    205.86 o 
  20   4  14      842.67      809.61    180.98 o 
   1   5  14    10320.32    10356.53    496.57 o 
   2   5  14    10592.08    11551.00    591.03 o 
   3   5  14    36535.77    38918.28   1138.72 o 
   4   5  14    16383.68    15912.49    768.70 o 
   5   5  14     1217.56     1103.36    141.46 o 
   6   5  14      859.92      747.32    116.49 o 
   7   5  14    22900.26    24752.45    880.85 o 
   8   5  14       13.04      312.09     68.87 o 
   9   5  14     1073.75      907.97    112.17 o 
  10   5  14     7363.14     7675.32    479.61 o 
  11   5  14     3350.14     3260.09    298.93 o 
  12   5  14        6.54      154.74     76.35 o 
  13   5  14      132.50      286.68    216.06 o 
  14   5  14    19622.54    20802.39   1022.50 o 
  15   5  14     1533.79     1046.98    172.68 o 
  16   5  14      764.77      488.39    164.97 o 
  17   5  14      125.25      484.86    154.56 o 
  18   5  14     1818.35     1465.10    257.02 o 
  19   5  14     1135.28     1188.96    211.50 o 
   0   6  14     1347.69      954.20    234.84 o 
   1   6  14       44.18      338.56    132.51 o 
   2   6  14     1479.15     1136.23    143.44 o 
   3   6  14     1690.63     1281.89    170.57 o 
   4   6  14     1239.49     1157.14    163.49 o 
   5   6  14     5747.06     6086.11    398.73 o 
   6   6  14     3081.89     3121.54    252.21 o 
   7   6  14      248.99      285.64     85.42 o 
   8   6  14       57.28       60.00     88.94 o 
   9   6  14     1184.16      850.43    146.25 o 
  10   6  14      612.04      596.90    121.45 o 
  11   6  14      135.77      314.98     88.94 o 
  12   6  14     1638.48     1348.72    161.34 o 
  13   6  14        3.78      611.04    139.80 o 
  14   6  14      174.70      258.54    154.62 o 
  15   6  14       92.79      490.24    157.69 o 
  16   6  14     1066.43      592.76    157.41 o 
  17   6  14       24.32      578.17    181.85 o 
   1   7  14     3343.09     3371.18    260.85 o 
   2   7  14     3068.72     2784.54    241.05 o 
   3   7  14    11743.59    12194.56    715.78 o 
   4   7  14     1310.87      810.50    119.05 o 
   5   7  14      243.04      280.55     91.87 o 
   6   7  14      943.66      662.80    124.40 o 
   7   7  14     9778.76     9934.46    568.91 o 
   8   7  14      202.78      443.62    156.30 o 
   9   7  14       10.05      332.18    128.79 o 
  10   7  14     6239.87     5750.54    512.71 o 
  11   7  14     1076.54     1060.53    183.22 o 
  12   7  14        8.37      518.95    157.48 o 
  13   7  14      547.19      721.47    167.33 o 
  14   7  14     4557.47     4831.14    609.78 o 
  15   7  14       27.33      492.52    154.46 o 
  16   7  14      206.50      500.13    195.56 o 
   0   8  14    11759.12    11160.36   1041.92 o 
   1   8  14     3720.46     3390.42    289.14 o 
   2   8  14     1050.50      690.62    129.51 o 
   3   8  14     1701.40     1202.48    155.49 o 
   4   8  14     3684.52     3423.57    284.55 o 
   5   8  14     6226.70     6950.38    554.45 o 
   6   8  14      819.04      777.34    156.02 o 
   7   8  14     2141.19     1787.98    326.71 o 
   8   8  14     2520.96     2287.31    315.04 o 
   9   8  14     2233.25     1912.57    285.56 o 
  10   8  14       53.63      398.61    128.17 o 
  11   8  14      860.04      824.54    143.54 o 
  12   8  14     7140.19     6827.38    811.57 o 
  13   8  14      407.91      642.13    194.58 o 
   1   9  14       32.85      378.47    107.06 o 
   2   9  14     7428.23     6827.48    528.96 o 
   3   9  14       41.96       89.84    143.46 o 
   4   9  14       35.30      213.50    127.02 o 
   5   9  14     1523.78     1082.98    198.00 o 
   6   9  14      791.40     1075.63    178.23 o 
   7   9  14       86.92      507.10    143.07 o 
   8   9  14      870.42      621.48    121.72 o 
   9   9  14     4139.04     3937.01    475.19 o 
  10   9  14      878.10      846.32    191.22 o 
   0  10  14      222.45      338.75    240.03 o 
   1  10  14      261.33      405.73    120.86 o 
   2  10  14       27.38      313.58    120.97 o 
   3  10  14       25.38      590.97    132.23 o 
   1   1  15     4831.30     5777.80    413.00 o 
   2   1  15     2858.05     2859.92    343.40 o 
   3   1  15    44136.87    46887.80   1463.60 o 
   4   1  15    28481.94    28129.93    940.33 o 
   5   1  15    23086.13    23526.50    721.46 o 
   6   1  15     3019.22     2699.57    207.06 o 
   7   1  15    25115.14    24191.60    785.28 o 
   8   1  15    11194.75     9498.46    667.86 o 
   9   1  15    26342.44    25398.09    655.03 o 
  10   1  15     8631.43     8272.31    366.66 o 
  11   1  15     2916.91     2469.20    170.05 o 
  12   1  15     1948.24     2081.25    202.57 o 
  13   1  15     3121.28     2653.05    263.71 o 
  14   1  15    19303.67    20650.71    823.73 o 
  15   1  15    14015.07    13952.02    723.55 o 
  16   1  15      716.65      487.15    160.89 o 
  17   1  15     1082.44      733.40    165.89 o 
  18   1  15     3380.98     2851.49    404.82 o 
  19   1  15     6188.60     6194.25    682.22 o 
  20   1  15       92.63      731.49    236.17 o 
  21   1  15     1311.05     1377.84    314.81 o 
   0   2  15    82964.29    85039.70   3791.18 o 
   1   2  15    17721.06    19031.45    602.40 o 
   2   2  15     8663.42     8982.42    543.52 o 
   3   2  15    12307.08    12970.05    494.32 o 
   4   2  15    10430.26    10837.36    516.12 o 
   5   2  15    61984.73    64233.03   1848.01 o 
   6   2  15       15.92      230.92    121.59 o 
   7   2  15    53989.07    54783.70   1811.62 o 
   8   2  15      413.24      500.95    100.96 o 
   9   2  15    15881.76    16083.66    459.94 o 
  10   2  15    16407.67    14441.82    699.65 o 
  11   2  15    29980.79    30429.47    905.92 o 
  12   2  15     9749.68     9297.13    482.33 o 
  13   2  15    10240.04    10011.44    428.02 o 
  14   2  15       10.24      149.43     83.89 o 
  15   2  15     4243.30     3694.35    388.64 o 
  16   2  15     2231.72     2324.77    345.20 o 
  17   2  15    15825.17    17113.07    532.26 o 
  18   2  15     4036.39     3810.56    426.32 o 
  19   2  15     5181.99     5254.42    496.71 o 
  20   2  15       20.48      518.30    132.88 o 
  21   2  15     5930.93     6291.90    860.41 o 
   1   3  15     7447.97     8073.49    519.17 o 
   2   3  15    59719.62    62224.59   1493.61 o 
   3   3  15    26103.86    27217.01    701.68 o 
   4   3  15        0.25      134.92     81.44 o 
   5   3  15    20847.85    22639.93    895.61 o 
   6   3  15      574.30      409.72     84.45 o 
   7   3  15    32393.95    31411.34    691.60 o 
   8   3  15    20907.07    20949.74    698.18 o 
   9   3  15    14734.92    11810.20    657.79 o 
  10   3  15      363.75      594.59     91.53 o 
  11   3  15     2144.87     1825.86    197.47 o 
  12   3  15     7189.53     5868.38    485.93 o 
  13   3  15     3293.46     2726.92    287.82 o 
  14   3  15     1214.05      996.58    157.31 o 
  15   3  15     2837.02     3206.48    332.55 o 
  16   3  15      700.74     1017.54    175.82 o 
  17   3  15     2220.41     2628.72    280.11 o 
  18   3  15      436.04      621.45    186.41 o 
  19   3  15     5115.75     4845.19    526.68 o 
  20   3  15      760.22      909.76    219.52 o 
   0   4  15    15197.77    15455.56   1096.94 o 
   1   4  15      603.49      502.29    121.39 o 
   2   4  15     3577.89     3637.22    270.63 o 
   3   4  15      854.08      682.01    140.49 o 
   4   4  15     4912.44     4927.94    350.52 o 
   5   4  15     2433.57     2072.61    204.30 o 
   6   4  15     3368.84     3128.11    214.83 o 
   7   4  15      249.75      261.73     79.20 o 
   8   4  15      617.01      569.05     91.73 o 
   9   4  15      302.46      169.42     76.57 o 
  10   4  15     3553.16     3122.24    232.42 o 
  11   4  15      616.02      561.85    129.60 o 
  12   4  15     2142.68     2201.55    241.67 o 
  13   4  15     1109.02      845.04    138.99 o 
  14   4  15      799.05      615.82    157.91 o 
  15   4  15      109.45      422.54    130.11 o 
  16   4  15     1392.30     1283.66    273.32 o 
  17   4  15      308.81      543.56    204.95 o 
  18   4  15       71.79      592.82    155.05 o 
  19   4  15       12.82      539.08    147.36 o 
   1   5  15     2139.93     1960.01    253.67 o 
   2   5  15    27649.53    29392.61    769.16 o 
   3   5  15     6613.69     7269.89    471.63 o 
   4   5  15     2684.98     2282.08    210.49 o 
   5   5  15     2794.37     2688.06    285.18 o 
   6   5  15      775.24      914.31    136.73 o 
   7   5  15     3727.72     3093.65    265.17 o 
   8   5  15     3464.13     3207.70    272.18 o 
   9   5  15     9403.60     8516.86    466.75 o 
  10   5  15     1407.94     1038.40    130.52 o 
  11   5  15     2872.66     2443.80    249.09 o 
  12   5  15     1853.82     2126.22    254.07 o 
  13   5  15     1382.37     1263.71    189.31 o 
  14   5  15      124.17      261.07    121.14 o 
  15   5  15     1789.06     1350.96    208.24 o 
  16   5  15      377.83      197.67    163.54 o 
  17   5  15     1467.61     1277.92    269.53 o 
  18   5  15      152.82      445.96    144.57 o 
   0   6  15     2255.67     2124.62    296.37 o 
   1   6  15    20535.21    20937.99    796.16 o 
   2   6  15     7090.16     7091.70    483.49 o 
   3   6  15     9085.46     8645.60    588.80 o 
   4   6  15     1443.81     1652.53    174.70 o 
   5   6  15    22656.47    24747.61    974.39 o 
   6   6  15     7099.03     7073.63    482.63 o 
   7   6  15    13432.66    11338.99    983.07 o 
   8   6  15      171.12      368.51    102.74 o 
   9   6  15    12090.91    10276.26    652.55 o 
  10   6  15       82.26      483.80    158.19 o 
  11   6  15     5080.45     4751.21    475.73 o 
  12   6  15    12633.51    12210.41    759.06 o 
  13   6  15     3411.95     3021.01    358.42 o 
  14   6  15     1149.23     1142.49    186.77 o 
  15   6  15      520.21      708.38    222.02 o 
  16   6  15     3474.29     3307.69    421.12 o 
  17   6  15     3800.25     3850.56    553.44 o 
   1   7  15     3072.54     2491.64    255.58 o 
   2   7  15      657.74      624.52    131.74 o 
   3   7  15     8829.11     8853.44    550.29 o 
   4   7  15    10394.71    10321.73    615.25 o 
   5   7  15     4231.60     3851.47    294.73 o 
   6   7  15     1260.97      910.38    149.08 o 
   7   7  15     8572.39     8219.75    684.10 o 
   8   7  15       50.43      452.04    177.41 o 
   9   7  15     7033.25     6611.66    528.07 o 
  10   7  15      629.33      546.08    116.61 o 
  11   7  15     3502.83     3009.84    368.40 o 
  12   7  15       14.42      229.89    150.57 o 
  13   7  15     1778.53     1275.58    213.82 o 
  14   7  15     2968.89     2137.37    404.86 o 
  15   7  15     2135.24     1734.57    328.08 o 
   0   8  15     4294.33     4561.71    469.81 o 
   1   8  15     1542.73     1146.71    157.49 o 
   2   8  15      601.26      626.71    135.07 o 
   3   8  15       84.23      273.15    116.21 o 
   4   8  15      583.19      622.14    148.26 o 
   5   8  15      414.05      312.27    133.76 o 
   6   8  15     2194.00     2017.75    231.25 o 
   7   8  15      400.79      362.95    139.24 o 
   8   8  15      255.45      655.37    165.14 o 
   9   8  15       43.05      322.79    142.90 o 
  10   8  15     2363.33     1982.00    280.64 o 
  11   8  15      259.34       15.89    211.98 o 
  12   8  15      208.39      259.95    196.35 o 
   1   9  15      307.02      540.29    127.70 o 
   2   9  15      530.61      759.49    138.04 o 
   3   9  15      959.72      648.03    129.34 o 
   4   9  15      151.79      417.70    118.69 o 
   5   9  15      722.74      573.25    144.74 o 
   6   9  15      380.79      524.67    145.67 o 
   7   9  15      567.99      555.95    135.60 o 
   8   9  15       20.03      388.19    124.52 o 
   9   9  15      856.70      720.93    179.67 o 
   0   0  16     3376.14     4328.39    788.52 o 
   1   0  16      779.68      891.52    178.36 o 
   2   0  16    17506.54    19857.22    823.88 o 
   3   0  16    19673.76    23276.89   1222.12 o 
   4   0  16    11145.83    12106.08    844.17 o 
   5   0  16    21656.69    21188.42   1119.68 o 
   6   0  16    21755.31    21068.62   1065.56 o 
   7   0  16   104535.77   108209.80   2299.36 o 
   8   0  16    20266.84    19897.90   1315.12 o 
   9   0  16     8382.60     7471.42    583.74 o 
  10   0  16       41.18      280.11    183.82 o 
  11   0  16    63322.53    64055.91   3323.97 o 
  12   0  16     9025.50     7715.48    592.00 o 
  13   0  16     6939.20     7271.88    600.21 o 
  14   0  16      949.58      898.70    170.44 o 
  15   0  16    11463.80    10191.07   1044.90 o 
  16   0  16     1627.52     1686.92    306.08 o 
  17   0  16    27739.72    32872.36   1436.48 o 
  18   0  16     6193.71     6275.16    971.20 o 
  19   0  16     3287.34     2218.29    596.34 o 
  20   0  16      996.19      803.02    331.30 o 
  21   0  16    12718.20    12984.98   1686.72 o 
   1   1  16     5326.75     5895.94    404.17 o 
   2   1  16      683.89      658.29    117.02 o 
   3   1  16    28683.12    31062.87   1120.42 o 
   4   1  16    10990.74    13290.89    590.20 o 
   5   1  16    13243.95    13253.31    686.11 o 
   6   1  16     6745.45     6331.56    496.80 o 
   7   1  16    37967.07    37570.32   1393.68 o 
   8   1  16       19.18      128.13     71.86 o 
   9   1  16    15912.85    14070.27    833.86 o 
  10   1  16      292.12      380.46     84.57 o 
  11   1  16     4785.67     3980.97    313.44 o 
  12   1  16     1559.80     1296.02    187.24 o 
  13   1  16     7456.96     7352.26    520.06 o 
  14   1  16      692.28      742.58    142.48 o 
  15   1  16     6691.11     6283.82    505.63 o 
  16   1  16     2458.36     1987.53    250.16 o 
  17   1  16     1245.87     1118.37    179.56 o 
  18   1  16      225.12      441.07    207.62 o 
  19   1  16     3881.75     4264.38    495.18 o 
  20   1  16       55.88      351.94    147.26 o 
  21   1  16     2941.92     2483.63    418.87 o 
   0   2  16     7054.07     7071.48    749.76 o 
   1   2  16    17010.12    18046.15    602.49 o 
   2   2  16      449.74      406.06    109.84 o 
   3   2  16     1889.97     2098.27    231.04 o 
   4   2  16     1624.20     1071.46    223.87 o 
   5   2  16    16125.37    16076.73   1019.04 o 
   6   2  16     3313.53     3240.72    271.84 o 
   7   2  16     2839.23     2585.47    289.46 o 
   8   2  16      285.72      240.79     88.61 o 
   9   2  16     2440.21     2100.77    164.50 o 
  10   2  16     4738.77     4100.44    334.75 o 
  11   2  16     5982.24     5682.85    427.75 o 
  12   2  16     1315.94     1133.47    166.78 o 
  13   2  16      724.36      436.12    146.73 o 
  14   2  16        2.89      220.36    156.21 o 
  15   2  16     1571.44     1439.64    226.77 o 
  16   2  16     1653.89     1601.85    271.53 o 
  17   2  16      673.21      661.92    208.90 o 
  18   2  16       68.46      698.33    172.96 o 
  19   2  16      209.33      446.42    146.26 o 
  20   2  16      407.86      749.89    203.43 o 
   1   3  16    11157.86    11174.92    694.65 o 
   2   3  16     3265.01     2730.11    326.67 o 
   3   3  16    32171.33    31965.53   1099.91 o 
   4   3  16     1350.51     1231.53    165.35 o 
   5   3  16     9154.65     9926.10    646.00 o 
   6   3  16     1248.88      827.07    119.64 o 
   7   3  16    23446.57    22827.96    845.31 o 
   8   3  16     3781.23     3333.34    242.77 o 
   9   3  16     8064.10     7662.11    455.86 o 
  10   3  16      419.90      297.70     92.14 o 
  11   3  16     3916.40     3747.38    335.67 o 
  12   3  16      471.48      314.87    130.51 o 
  13   3  16      659.53      567.68    140.85 o 
  14   3  16        3.91      390.14    110.62 o 
  15   3  16     1444.09     1134.27    185.82 o 
  16   3  16     2105.31     1611.56    222.56 o 
  17   3  16      955.87      829.90    170.56 o 
  18   3  16      925.74     1116.30    211.75 o 
  19   3  16     2165.18     2408.21    315.48 o 
  20   3  16      416.38      612.84    182.89 o 
   0   4  16    26152.52    25156.53   1000.98 o 
   1   4  16    48321.30    51993.73   1091.26 o 
   2   4  16     7169.76     8349.95    460.25 o 
   3   4  16     5588.25     6310.61    397.26 o 
   4   4  16     1607.42     1910.22    195.77 o 
   5   4  16    78468.55    86568.94   2157.72 o 
   6   4  16        8.36      329.24    118.96 o 
   7   4  16    18649.84    19859.04    835.56 o 
   8   4  16     7814.10     7180.05    549.28 o 
   9   4  16    22070.65    22087.87    753.24 o 
  10   4  16     7658.23     5753.37    446.68 o 
  11   4  16     4278.82     4361.97    329.32 o 
  12   4  16      847.26      675.91    157.90 o 
  13   4  16     2117.75     2053.45    252.85 o 
  14   4  16     1195.01     1198.79    177.23 o 
  15   4  16      530.39      526.71    147.79 o 
  16   4  16      467.45      688.23    183.85 o 
  17   4  16     5564.28     4852.40    561.07 o 
  18   4  16     1608.67     1229.52    238.70 o 
  19   4  16     3017.76     2484.52    321.68 o 
   1   5  16      489.93      492.72    127.87 o 
   2   5  16      290.97      449.44    135.95 o 
   3   5  16    10079.23    10286.71    559.53 o 
   4   5  16    13114.40    13035.51    668.00 o 
   5   5  16     8126.14     8053.77    507.76 o 
   6   5  16    10010.49     9558.24    677.91 o 
   7   5  16     6334.82     6262.14    400.83 o 
   8   5  16       39.97      370.39    117.91 o 
   9   5  16    25954.61    24976.25   1281.12 o 
  10   5  16      605.92      661.97    130.30 o 
  11   5  16     1376.12      873.19    137.67 o 
  12   5  16       90.62      330.32    101.61 o 
  13   5  16     5198.49     5161.17    490.99 o 
  14   5  16     1567.03     1205.20    186.71 o 
  15   5  16     4255.69     3620.55    395.20 o 
  16   5  16     1257.15     1441.94    229.05 o 
  17   5  16     1409.08      850.73    199.98 o 
  18   5  16      156.38      576.30    157.12 o 
   0   6  16     1103.28     1215.48    264.02 o 
   1   6  16      626.75      711.44    117.72 o 
   2   6  16      266.39      307.99    111.43 o 
   3   6  16       21.00      148.20     88.59 o 
   4   6  16       19.85       59.45    134.32 o 
   5   6  16      412.19      561.19    113.60 o 
   6   6  16        2.80      354.52     88.78 o 
   7   6  16     2304.24     2330.18    277.26 o 
   8   6  16      332.43      240.51    107.32 o 
   9   6  16       39.95      294.86    100.97 o 
  10   6  16       15.36      555.09    129.06 o 
  11   6  16      998.77     1235.92    195.32 o 
  12   6  16       16.58      200.14    139.23 o 
  13   6  16      156.41      552.54    160.87 o 
  14   6  16       17.77      345.58    147.99 o 
  15   6  16      228.53      478.63    155.05 o 
  16   6  16       17.06      343.67    143.77 o 
   1   7  16       77.94      196.74    103.21 o 
   2   7  16     1031.51      738.07    142.58 o 
   3   7  16       89.95      376.77    112.31 o 
   4   7  16     1971.47     1075.35    142.21 o 
   5   7  16     4795.59     4635.39    344.79 o 
   6   7  16     1465.56     1305.17    145.27 o 
   7   7  16      295.14      562.61    171.47 o 
   8   7  16      398.43      373.95    126.41 o 
   9   7  16     8555.06     7890.56    695.77 o 
  10   7  16      254.12      379.30    144.32 o 
  11   7  16      353.33      418.76    163.03 o 
  12   7  16      369.19      459.43    166.60 o 
  13   7  16     2837.59     1763.78    285.45 o 
  14   7  16      884.15      626.62    142.93 o 
   0   8  16      224.81      396.71    190.36 o 
   1   8  16     2284.13     1811.43    208.64 o 
   2   8  16      752.53      792.72    142.40 o 
   3   8  16     2040.87     1344.02    225.08 o 
   4   8  16      196.62      578.24    141.97 o 
   5   8  16     7791.29     7628.99    632.59 o 
   6   8  16      231.05      395.40    134.68 o 
   7   8  16     7286.99     7690.86    599.61 o 
   8   8  16      600.55      702.45    113.29 o 
   9   8  16     2576.29     1745.13    229.29 o 
  10   8  16      198.94      318.65    141.55 o 
  11   8  16     4088.89     4011.68    509.05 o 
   1   9  16     2420.46     1821.37    255.41 o 
   2   9  16      869.21      724.62    128.52 o 
   3   9  16     8602.96     8472.45    756.80 o 
   4   9  16      163.01      272.31    137.49 o 
   5   9  16     1166.59      773.41    142.92 o 
   6   9  16      345.11      409.14    154.17 o 
   7   9  16     6397.10     5429.93    662.83 o 
   1   1  17     1052.83     1304.19    176.85 o 
   2   1  17      145.00      337.37    131.52 o 
   3   1  17     1201.40     1063.49    176.99 o 
   4   1  17      265.04      544.79    131.98 o 
   5   1  17     7142.65     7825.76    514.22 o 
   6   1  17    19740.02    19301.17    766.25 o 
   7   1  17     2019.31     1623.86    174.07 o 
   8   1  17     4842.69     4158.46    311.30 o 
   9   1  17    31779.68    28768.08   1068.57 o 
  10   1  17    11098.50     9959.02    598.30 o 
  11   1  17       81.27      287.63     87.98 o 
  12   1  17      443.77      430.49    110.92 o 
  13   1  17    21096.83    22145.20   1019.99 o 
  14   1  17     1698.93     1275.06    163.48 o 
  15   1  17     3883.78     3694.57    337.33 o 
  16   1  17     1245.80      950.82    185.63 o 
  17   1  17     1895.12     1647.10    280.61 o 
  18   1  17     5132.29     4940.90    544.18 o 
  19   1  17     7284.48     7610.16    833.97 o 
  20   1  17      442.05      894.24    263.53 o 
   0   2  17     6173.60     5973.80    696.94 o 
   1   2  17    18011.18    19221.95    751.10 o 
   2   2  17     8357.63     8788.38    538.93 o 
   3   2  17     1652.19     1072.26    165.71 o 
   4   2  17    30915.93    32391.78    801.34 o 
   5   2  17    64095.30    67855.17   1974.63 o 
   6   2  17     1992.74     1859.34    227.44 o 
   7   2  17    28299.94    27570.22   1490.64 o 
   8   2  17    28341.98    30236.55   1028.43 o 
   9   2  17     9765.38     8986.82    446.49 o 
  10   2  17     2830.37     2526.26    243.88 o 
  11   2  17    10737.26     9938.22    647.36 o 
  12   2  17     1338.76      995.69    180.24 o 
  13   2  17      787.75      677.60    144.28 o 
  14   2  17     1171.08     1035.44    171.14 o 
  15   2  17      138.01      423.69    126.27 o 
  16   2  17     2515.33     1591.87    239.38 o 
  17   2  17     7926.88     7317.17    664.72 o 
  18   2  17     1239.53     1021.25    252.71 o 
  19   2  17     2193.98     2305.60    344.87 o 
  20   2  17     4148.67     4959.31    630.33 o 
   1   3  17     3497.56     4004.91    307.20 o 
   2   3  17    11298.43    11597.27    605.26 o 
   3   3  17    48792.52    52131.32   1311.74 o 
   4   3  17    16356.25    16495.35    565.81 o 
   5   3  17     7524.22     7779.06    509.74 o 
   6   3  17    26384.49    28254.12    875.10 o 
   7   3  17    51910.27    56818.00   1596.38 o 
   8   3  17      113.19      187.24    105.70 o 
   9   3  17     1167.92      799.51    137.55 o 
  10   3  17     3257.75     2721.05    267.92 o 
  11   3  17      557.13      466.73     92.71 o 
  12   3  17       19.37      277.97     98.25 o 
  13   3  17      422.27      392.63    134.50 o 
  14   3  17       93.57      720.91    147.22 o 
  15   3  17      496.46      401.14    155.70 o 
  16   3  17      614.73      718.00    177.46 o 
  17   3  17      127.52      286.02    132.20 o 
  18   3  17     2186.34     2387.33    447.47 o 
  19   3  17      460.09      632.72    177.83 o 
   0   4  17     1757.52     1429.57    276.21 o 
   1   4  17     2535.70     2108.54    236.76 o 
   2   4  17       60.40      363.39    122.56 o 
   3   4  17     1236.79     1052.17    166.31 o 
   4   4  17       91.42      210.60    101.62 o 
   5   4  17     5985.40     5998.13    424.20 o 
   6   4  17     1235.04      899.44    138.22 o 
   7   4  17      670.48      595.77    113.68 o 
   8   4  17     2439.79     1646.61    217.00 o 
   9   4  17      898.24      695.27    135.86 o 
  10   4  17     1538.93     1019.70    131.40 o 
  11   4  17     3054.14     2494.32    247.82 o 
  12   4  17       86.98      265.55     98.35 o 
  13   4  17       67.52      340.52    110.28 o 
  14   4  17        1.40      251.95    162.79 o 
  15   4  17      968.46      764.83    206.57 o 
  16   4  17      322.27      641.74    167.02 o 
  17   4  17      221.70      532.11    141.10 o 
  18   4  17      320.94      656.90    187.00 o 
   1   5  17     1598.85     1379.06    191.38 o 
   2   5  17     6384.67     7333.52    522.30 o 
   3   5  17    20132.58    21624.47    670.79 o 
   4   5  17     1162.19     1100.82    170.77 o 
   5   5  17     4034.08     3465.00    283.98 o 
   6   5  17     7059.85     6409.94    454.45 o 
   7   5  17    12460.11    14823.50    775.77 o 
   8   5  17      891.39      827.79    145.15 o 
   9   5  17     3530.37     3324.74    279.35 o 
  10   5  17      522.05      285.54    125.51 o 
  11   5  17     1493.43     1127.58    235.75 o 
  12   5  17       53.17      394.99    151.26 o 
  13   5  17      167.31      357.70    167.56 o 
  14   5  17       39.75      535.42    146.64 o 
  15   5  17      978.50      385.72    218.82 o 
  16   5  17      198.42      496.21    190.29 o 
  17   5  17      670.87      699.20    141.03 o 
   0   6  17      144.73       68.34    156.96 o 
   1   6  17      308.68      538.08     98.07 o 
   2   6  17      393.07      527.58    122.71 o 
   3   6  17      152.89      330.33    117.48 o 
   4   6  17     5867.35     5270.43    413.65 o 
   5   6  17     4630.25     4881.49    366.24 o 
   6   6  17        4.33      324.64    101.48 o 
   7   6  17    20875.77    22270.45   1175.54 o 
   8   6  17     9552.70     7568.39    574.93 o 
   9   6  17      384.97      470.81    107.55 o 
  10   6  17     1607.17     1109.61    198.77 o 
  11   6  17    10391.79    12970.18    966.95 o 
  12   6  17     2976.71     2024.52    294.63 o 
  13   6  17      830.55      843.95    166.57 o 
  14   6  17      238.07      400.23    145.53 o 
  15   6  17     1533.06     1192.56    208.78 o 
   1   7  17      123.95      364.58     86.40 o 
   2   7  17      572.02      701.31    150.19 o 
   3   7  17     1535.21     1276.10    184.03 o 
   4   7  17      346.31      634.74    134.98 o 
   5   7  17     1230.34     1179.40    178.85 o 
   6   7  17     6614.01     5917.93    512.67 o 
   7   7  17     1740.08     1449.87    233.73 o 
   8   7  17     1801.21     1266.45    182.26 o 
   9   7  17     7566.31     7451.31    665.20 o 
  10   7  17     3221.91     1962.99    405.85 o 
  11   7  17      159.40      463.23    152.90 o 
  12   7  17      336.44      450.91    149.84 o 
  13   7  17     1686.12     1290.23    237.49 o 
   0   8  17      103.06      437.77    166.48 o 
   1   8  17     2914.63     2147.87    253.12 o 
   2   8  17      107.58      297.70    118.72 o 
   3   8  17       12.33      232.00    122.89 o 
   4   8  17     1516.43     1347.52    219.70 o 
   5   8  17     1478.04      998.29    186.26 o 
   6   8  17      616.26      838.75    185.09 o 
   7   8  17      182.12      641.64    147.25 o 
   8   8  17      544.84      467.88    140.31 o 
   9   8  17      674.82      635.68    129.97 o 
  10   8  17        3.31      328.99    167.23 o 
   1   9  17     1002.68      613.67    157.56 o 
   2   9  17       18.86      628.91    164.84 o 
   3   9  17     1539.87     1022.81    210.51 o 
   4   9  17        2.33      599.47    138.71 o 
   5   9  17      551.02      625.90    190.26 o 
   0   0  18     2876.04     3410.76    513.17 o 
   1   0  18      883.95      866.82    228.27 o 
   2   0  18     1166.07      917.54    274.09 o 
   3   0  18       64.28      495.55    173.70 o 
   4   0  18    23037.29    24744.16    967.38 o 
   5   0  18    19264.38    18616.96   1159.71 o 
   6   0  18     9492.48     9559.83   1100.11 o 
   7   0  18    20760.89    21856.36    960.25 o 
   8   0  18    53086.43    53812.19   2117.58 o 
   9   0  18      495.03      470.10    139.82 o 
  10   0  18    17814.89    17615.81   1197.86 o 
  11   0  18     2319.41     2075.53    282.57 o 
  12   0  18    23557.62    23263.26   2617.29 o 
  13   0  18     3474.28     3110.77    623.58 o 
  14   0  18     1199.06      946.00    245.11 o 
  15   0  18      355.52      239.89    164.52 o 
  16   0  18    30631.57    38618.19   1297.34 o 
  17   0  18     1797.90     1452.79    427.76 o 
  18   0  18     2116.35     2610.48    610.44 o 
  19   0  18     2711.57     2353.15    583.93 o 
   1   1  18      333.85      388.22    155.15 o 
   2   1  18    21574.25    22540.06    726.44 o 
   3   1  18     6334.39     6682.52    452.33 o 
   4   1  18    10358.05    11380.23    528.16 o 
   5   1  18     1364.65     1189.97    160.85 o 
   6   1  18    51050.68    52941.98   2536.10 o 
   7   1  18     4902.08     5037.07    394.47 o 
   8   1  18      469.09      378.16    117.33 o 
   9   1  18     8112.91     7991.01    560.20 o 
  10   1  18     7969.56     7730.42    548.24 o 
  11   1  18      516.21      432.29    108.70 o 
  12   1  18       22.53      333.03    120.00 o 
  13   1  18     1150.37      899.87    174.02 o 
  14   1  18     1255.76     1401.37    194.58 o 
  15   1  18       46.57      457.38    151.90 o 
  16   1  18     2027.77     2335.75    284.63 o 
  17   1  18      189.73      600.05    141.96 o 
  18   1  18     4309.81     4245.58    521.89 o 
  19   1  18      292.58      741.11    205.66 o 
   0   2  18     4649.43     5590.76    579.49 o 
   1   2  18      216.34      269.57    131.92 o 
   2   2  18      901.74      941.35    141.71 o 
   3   2  18       68.11      429.16    131.85 o 
   4   2  18     7469.22     7688.41    551.13 o 
   5   2  18       33.87      381.02    138.25 o 
   6   2  18    13733.76    13618.26    558.81 o 
   7   2  18        0.72      147.87    161.14 o 
   8   2  18      308.00      584.87    131.75 o 
   9   2  18        0.05      388.26     92.03 o 
  10   2  18     3049.79     2525.34    230.18 o 
  11   2  18        0.61      113.99    115.75 o 
  12   2  18      489.02      616.61    110.77 o 
  13   2  18       20.18      507.68    119.71 o 
  14   2  18      461.88      869.78    188.11 o 
  15   2  18      121.59      469.86    189.15 o 
  16   2  18     1976.89     1268.78    224.38 o 
  17   2  18        1.16      402.57    187.61 o 
  18   2  18       13.50       31.75    149.94 o 
  19   2  18       34.19      477.22    206.59 o 
   1   3  18      208.36      344.40    124.50 o 
   2   3  18    19823.32    20276.53    732.66 o 
   3   3  18     3515.14     4048.11    335.64 o 
   4   3  18    14285.55    13814.05    650.21 o 
   5   3  18     1605.73     1168.85    184.49 o 
   6   3  18    23035.33    23258.78    992.51 o 
   7   3  18     3460.48     3516.18    303.18 o 
   8   3  18      460.08      586.23     95.86 o 
   9   3  18     3293.02     3223.54    399.15 o 
  10   3  18     6996.95     6255.97    473.42 o 
  11   3  18       23.01      279.28     74.73 o 
  12   3  18      402.90      487.55    135.10 o 
  13   3  18      827.06      837.44    210.28 o 
  14   3  18      552.16     1071.80    207.54 o 
  15   3  18      331.69      573.78    149.72 o 
  16   3  18      803.13      617.90    201.27 o 
  17   3  18       71.18      358.78    175.72 o 
  18   3  18     2042.79     1863.88    398.66 o 
   0   4  18    44710.41    49690.78   2507.17 o 
   1   4  18      142.16      374.15    130.65 o 
   2   4  18     2733.95     2593.51    276.76 o 
   3   4  18      217.71      418.37    113.53 o 
   4   4  18    54037.98    61897.45   2086.14 o 
   5   4  18     7088.55     7131.35    453.57 o 
   6   4  18    10004.46     9928.43    695.54 o 
   7   4  18    11232.59    11164.22    589.46 o 
   8   4  18    25842.62    29496.53   1144.55 o 
   9   4  18      146.02      318.24    101.84 o 
  10   4  18      851.51      637.15    138.62 o 
  11   4  18     5964.77     5967.49    540.01 o 
  12   4  18     2657.06     2287.54    288.21 o 
  13   4  18       17.97      394.29    128.56 o 
  14   4  18     1176.30     1083.08    211.77 o 
  15   4  18      153.80      424.84    181.26 o 
  16   4  18      787.08      931.55    217.01 o 
  17   4  18     1308.44      947.10    227.03 o 
   1   5  18     1085.11      946.62    128.38 o 
   2   5  18     1259.09     1470.65    236.04 o 
   3   5  18     1824.61     1613.64    170.76 o 
   4   5  18      752.82      696.79    154.10 o 
   5   5  18     1140.69      879.60    129.97 o 
   6   5  18    12697.00    12868.80    659.25 o 
   7   5  18     1612.74     1549.99    173.46 o 
   8   5  18     3754.08     3248.60    323.50 o 
   9   5  18     5055.02     3973.82    492.40 o 
  10   5  18    10759.03    10358.15    705.73 o 
  11   5  18      657.42      586.93    143.10 o 
  12   5  18      956.51      728.62    215.29 o 
  13   5  18      615.15      483.20    154.22 o 
  14   5  18     6454.61     5945.96    655.24 o 
  15   5  18       71.62      438.10    149.45 o 
  16   5  18      448.96      591.20    204.95 o 
   0   6  18     2216.82     2279.84    327.43 o 
   1   6  18       28.24      393.66    118.49 o 
   2   6  18       85.60      633.58    115.09 o 
   3   6  18       98.10      398.30    125.53 o 
   4   6  18        8.49      369.47    133.78 o 
   5   6  18       19.47      460.49    106.99 o 
   6   6  18      729.44      725.31    145.62 o 
   7   6  18      332.03      421.48    123.87 o 
   8   6  18     1091.25      698.74    191.21 o 
   9   6  18       96.64      130.00    108.85 o 
  10   6  18     2358.29     2086.44    332.75 o 
  11   6  18       19.16      377.87    160.92 o 
  12   6  18     1001.83      745.67    177.96 o 
  13   6  18      276.66      108.97    127.32 o 
  14   6  18       11.40      474.73    159.48 o 
   1   7  18      210.55      251.39     91.99 o 
   2   7  18       69.46      328.07    115.67 o 
   3   7  18      745.54      598.49    127.37 o 
   4   7  18     1103.79      774.34    142.98 o 
   5   7  18      633.21      504.68    140.32 o 
   6   7  18     1137.59     1248.00    252.79 o 
   7   7  18      222.39      336.35    114.63 o 
   8   7  18     2547.19     2156.57    297.88 o 
   9   7  18     1054.56      840.13    162.74 o 
  10   7  18     4295.54     3608.43    430.16 o 
  11   7  18       35.07      361.10    141.39 o 
  12   7  18      315.33      514.36    170.47 o 
   0   8  18     2837.16     2388.00    356.00 o 
   1   8  18      978.60      736.17    144.42 o 
   2   8  18      390.39      502.86    118.22 o 
   3   8  18       26.18      461.02    119.17 o 
   4   8  18     4719.75     3970.67    414.56 o 
   5   8  18     2139.42     1867.10    247.36 o 
   6   8  18       59.39      349.50    129.47 o 
   7   8  18     1321.08      831.63    185.43 o 
   8   8  18     6969.21     6248.25    609.30 o 
   9   8  18      284.61      651.63    191.90 o 
   1   9  18        7.20      455.46    147.61 o 
   2   9  18     6348.42     5629.23    637.27 o 
   1   1  19      104.05      310.77    125.35 o 
   2   1  19     1762.79     1726.73    231.45 o 
   3   1  19    19759.73    23259.50    888.21 o 
   4   1  19      655.99      778.59    151.80 o 
   5   1  19      148.51      472.21    164.58 o 
   6   1  19    26674.88    25467.85   1499.17 o 
   7   1  19    10683.52    10624.12    691.08 o 
   8   1  19     5485.71     5466.40    449.43 o 
   9   1  19     1270.74     1224.28    202.91 o 
  10   1  19    14893.82    14806.50    910.89 o 
  11   1  19     2277.86     1621.35    266.86 o 
  12   1  19     1186.46     1079.14    179.77 o 
  13   1  19     6908.38     6243.74    688.39 o 
  14   1  19     4090.89     4063.95    422.55 o 
  15   1  19     1454.46     1609.54    255.49 o 
  16   1  19      320.93      516.14    136.20 o 
  17   1  19      355.83      416.54    194.34 o 
  18   1  19     9627.43    11443.02    967.24 o 
  19   1  19      387.10      696.95    205.91 o 
   0   2  19    27391.72    32047.92   1428.59 o 
   1   2  19     2597.25     2314.94    364.93 o 
   2   2  19     4960.40     5871.33    439.19 o 
   3   2  19     6076.52     6816.62    469.34 o 
   4   2  19    56829.30    67155.80   2645.90 o 
   5   2  19      746.45      883.14    173.45 o 
   6   2  19     2257.59     1939.86    226.55 o 
   7   2  19     2936.55     2760.38    269.57 o 
   8   2  19    45788.16    50068.73   2452.62 o 
   9   2  19     3915.91     3098.09    387.18 o 
  10   2  19      502.82      513.63    105.11 o 
  11   2  19     1735.21     1185.07    184.90 o 
  12   2  19    10848.40     9641.93    684.78 o 
  13   2  19     1597.64     1782.61    269.55 o 
  14   2  19     2302.74     1931.84    243.38 o 
  15   2  19      980.09      875.65    204.37 o 
  16   2  19     7356.66     8149.72    703.37 o 
  17   2  19      175.81      540.93    227.64 o 
  18   2  19      652.57      435.03    164.64 o 
   1   3  19    16659.85    19592.23    872.79 o 
   2   3  19    28304.06    29323.31   1141.24 o 
   3   3  19     7279.55     7746.45    581.45 o 
   4   3  19     9350.68     9149.92    580.20 o 
   5   3  19      310.55      513.74    129.15 o 
   6   3  19    36351.54    39930.20   1782.48 o 
   7   3  19      494.54      613.96    137.83 o 
   8   3  19      427.68      396.63     91.56 o 
   9   3  19     5003.38     5105.16    362.60 o 
  10   3  19     8944.54     7075.52    534.00 o 
  11   3  19     4434.27     3644.60    356.35 o 
  12   3  19      403.70      508.77    135.68 o 
  13   3  19      891.50     1124.84    175.58 o 
  14   3  19     1967.12     1051.73    181.46 o 
  15   3  19       50.15      312.35    128.44 o 
  16   3  19     1970.07     1616.01    251.53 o 
  17   3  19        0.65      270.36    180.82 o 
  18   3  19     3364.27     2777.89    439.14 o 
   0   4  19     4929.19     4541.73    473.81 o 
   1   4  19      192.98      340.65    123.33 o 
   2   4  19      357.80      467.64    122.50 o 
   3   4  19       23.99      295.06    127.78 o 
   4   4  19      187.89      254.77    121.68 o 
   5   4  19     1017.16     1022.76    139.08 o 
   6   4  19      335.89      431.98    131.92 o 
   7   4  19      173.89      360.85    118.91 o 
   8   4  19      582.75      428.25    114.23 o 
   9   4  19      118.53      432.48    133.50 o 
  10   4  19     1788.17     1275.87    219.03 o 
  11   4  19      663.19      662.93    170.04 o 
  12   4  19      607.84      675.66    130.80 o 
  13   4  19      256.01      358.40    111.94 o 
  14   4  19      386.50      664.19    158.27 o 
  15   4  19      484.67      603.86    183.46 o 
  16   4  19      315.56      440.17    206.54 o 
  17   4  19       39.10      724.50    182.39 o 
   1   5  19     1525.70     1557.29    193.30 o 
   2   5  19    10871.35    11866.25    675.21 o 
   3   5  19     1426.16     1239.54    197.19 o 
   4   5  19     3330.14     2632.83    264.03 o 
   5   5  19      182.52      342.55    134.32 o 
   6   5  19    15784.72    16274.06    776.15 o 
   7   5  19      889.80     1035.19    172.33 o 
   8   5  19        2.95      266.14     92.16 o 
   9   5  19     4042.26     3709.48    367.98 o 
  10   5  19     4310.17     3329.34    382.03 o 
  11   5  19      480.49      478.76    141.20 o 
  12   5  19      170.46      307.94    128.01 o 
  13   5  19      327.21      490.73    234.68 o 
  14   5  19      998.70      942.80    210.33 o 
  15   5  19        0.88      660.91    181.99 o 
   0   6  19     2691.61     2993.88    440.88 o 
   1   6  19     1207.57      938.72    182.39 o 
   2   6  19      366.31      701.44    131.15 o 
   3   6  19      776.84      945.05    137.91 o 
   4   6  19     9240.33     9083.59    738.52 o 
   5   6  19     3066.56     3069.47    310.28 o 
   6   6  19       18.68      175.94    129.69 o 
   7   6  19       23.84      351.86    124.32 o 
   8   6  19    15189.08    14549.44    886.10 o 
   9   6  19       23.04      270.36    137.70 o 
  10   6  19     1733.75     1408.83    271.38 o 
  11   6  19      395.81      550.90    151.06 o 
  12   6  19     5908.73     5402.81    663.24 o 
  13   6  19      889.87      674.73    172.76 o 
   1   7  19      467.32      610.23    157.04 o 
   2   7  19     4613.06     4764.60    438.36 o 
   3   7  19      450.25      671.39    154.89 o 
   4   7  19       57.32      407.14    123.99 o 
   5   7  19      270.85      332.96    116.14 o 
   6   7  19     7509.65     6684.73    619.42 o 
   7   7  19       43.76      412.27    153.61 o 
   8   7  19      167.89      551.49    186.32 o 
   9   7  19       14.95      387.96    163.33 o 
  10   7  19     3706.47     2765.57    391.18 o 
  11   7  19      614.52      619.65    176.39 o 
   0   8  19      223.49      621.36    188.49 o 
   1   8  19     1666.56     1033.40    170.26 o 
   2   8  19      407.14      607.32    128.36 o 
   3   8  19      518.91      539.02    116.34 o 
   4   8  19     1396.40      956.19    176.92 o 
   5   8  19     1722.19     1555.90    225.28 o 
   6   8  19      885.58      656.04    171.91 o 
   7   8  19       78.27      343.11    116.69 o 
   0   0  20    16464.63    21061.89   1648.11 o 
   1   0  20      226.89      633.53    202.67 o 
   2   0  20     4323.75     5711.37    558.29 o 
   3   0  20    10844.81    12387.53    974.56 o 
   4   0  20    41052.77    48802.77   1942.92 o 
   5   0  20    10415.67    10310.75    970.66 o 
   6   0  20     4336.53     4457.34    446.14 o 
   7   0  20     2919.54     2172.72    405.49 o 
   8   0  20    29736.66    31782.84   2113.83 o 
   9   0  20      288.39      499.63    161.15 o 
  10   0  20     1762.31     1442.52    211.32 o 
  11   0  20    11812.27    10868.60   1053.34 o 
  12   0  20     6754.53     5432.01    844.31 o 
  13   0  20    10083.14     8567.64    881.57 o 
  14   0  20        8.43      468.69    188.02 o 
  15   0  20     9482.12    11595.01   1532.55 o 
  16   0  20     3746.56     4233.31    723.60 o 
  17   0  20     2608.31     3162.10    522.38 o 
  18   0  20        5.33       96.09    361.13 o 
   1   1  20    13993.74    16926.94    774.47 o 
   2   1  20     8551.19    10474.86    785.18 o 
   3   1  20      934.35     1030.79    198.40 o 
   4   1  20      481.31      596.49    143.60 o 
   5   1  20      992.65     1175.61    167.17 o 
   6   1  20    25048.27    26869.31   1506.80 o 
   7   1  20     2273.51     1730.31    227.33 o 
   8   1  20      141.07      320.25    118.43 o 
   9   1  20     1619.20     1257.58    172.16 o 
  10   1  20     5408.38     4370.26    520.77 o 
  11   1  20     7552.27     7647.48    591.84 o 
  12   1  20     1768.62     1378.18    280.55 o 
  13   1  20     1250.82     1083.64    241.41 o 
  14   1  20     2870.20     2899.23    345.64 o 
  15   1  20      485.21      489.35    191.61 o 
  16   1  20      530.91      712.94    155.19 o 
  17   1  20     1155.95     1184.11    257.50 o 
  18   1  20     2743.70     3375.89    468.57 o 
   0   2  20     5114.31     6230.57    680.27 o 
   1   2  20    10944.98    12110.25    869.24 o 
   2   2  20     1558.75     1376.94    191.65 o 
   3   2  20      264.49      294.08    137.17 o 
   4   2  20      120.89      315.68    158.81 o 
   5   2  20     4853.16     5276.58    369.85 o 
   6   2  20      797.71      747.12    144.78 o 
   7   2  20      903.77      733.03    111.70 o 
   8   2  20      341.48       92.94    143.90 o 
   9   2  20     2119.61     1408.05    268.81 o 
  10   2  20     1372.94      984.90    160.39 o 
  11   2  20     3195.98     2721.21    378.89 o 
  12   2  20     1137.51      946.75    200.38 o 
  13   2  20      128.30      381.42    143.23 o 
  14   2  20       72.58      443.82    150.15 o 
  15   2  20      774.35      795.73    148.18 o 
  16   2  20      355.61      634.79    157.65 o 
  17   2  20      560.87      819.25    152.29 o 
   1   3  20    10367.80    10129.53    691.10 o 
   2   3  20     3054.04     2558.50    275.11 o 
   3   3  20      187.46      280.60    161.52 o 
   4   3  20      358.20      400.91    139.27 o 
   5   3  20     1586.44     1929.83    394.61 o 
   6   3  20    10233.40    10187.46    745.50 o 
   7   3  20     1716.06     1770.75    237.92 o 
   8   3  20     3642.66     3126.03    305.01 o 
   9   3  20     1115.85      629.51    131.29 o 
  10   3  20     8915.38     7509.04    590.93 o 
  11   3  20     5297.42     4426.05    514.07 o 
  12   3  20      143.94      670.45    151.26 o 
  13   3  20      741.28      954.01    180.07 o 
  14   3  20     2762.41     3151.41    348.83 o 
  15   3  20      190.66      452.45    133.00 o 
  16   3  20       83.15      457.25    131.76 o 
  17   3  20      231.84      301.32    191.39 o 
   0   4  20     2276.55     1934.63    411.63 o 
   1   4  20    14295.49    15794.97    748.11 o 
   2   4  20     1385.74     1001.34    153.15 o 
   3   4  20     7860.90     8099.73    633.53 o 
   4   4  20    11882.33    11848.51    858.09 o 
   5   4  20     2600.92     2771.18    278.23 o 
   6   4  20      855.16      928.99    149.75 o 
   7   4  20      354.44      668.85    129.27 o 
   8   4  20    26009.76    29008.51   1089.51 o 
   9   4  20     8217.39     6949.69    573.70 o 
  10   4  20     3160.04     2893.26    351.08 o 
  11   4  20      366.59      495.88    124.96 o 
  12   4  20     7353.19     7761.01    741.40 o 
  13   4  20     3268.30     3557.66    402.66 o 
  14   4  20       13.09      562.63    156.02 o 
  15   4  20      902.58      574.27    155.00 o 
  16   4  20     4660.75     4524.75    557.41 o 
   1   5  20     1292.31     1003.50    148.47 o 
   2   5  20     7987.18     7871.32    633.08 o 
   3   5  20      378.62      400.61    113.51 o 
   4   5  20     2237.37     1755.09    227.43 o 
   5   5  20     2619.70     1876.03    229.88 o 
   6   5  20    15078.10    14351.00    797.22 o 
   7   5  20      453.55      545.77    121.00 o 
   8   5  20        0.31      157.69    145.27 o 
   9   5  20     1766.13     1324.02    175.38 o 
  10   5  20     3105.98     2366.81    309.11 o 
  11   5  20     1792.39     1185.74    264.66 o 
  12   5  20      111.13      427.46    153.64 o 
  13   5  20     2859.66     2797.40    407.97 o 
  14   5  20      217.69      553.14    201.83 o 
   0   6  20      766.33      825.85    218.19 o 
   1   6  20       56.04      473.15    153.75 o 
   2   6  20     1270.82     1269.06    185.84 o 
   3   6  20       67.91      333.08    123.62 o 
   4   6  20      604.32      650.68    147.53 o 
   5   6  20      186.24      586.90    102.48 o 
   6   6  20      822.19      880.05    153.70 o 
   7   6  20      489.46      288.53    148.76 o 
   8   6  20      402.21      367.37    155.78 o 
   9   6  20        2.64      617.70    158.55 o 
  10   6  20        0.85      545.01    186.55 o 
  11   6  20      329.40      396.50    157.76 o 
  12   6  20       91.12      331.84    162.88 o 
   1   7  20       20.99      582.26    137.63 o 
   2   7  20     3030.76     3267.31    328.53 o 
   3   7  20      751.69      908.37    152.27 o 
   4   7  20      515.78      756.88    143.39 o 
   5   7  20      261.68      506.57    128.13 o 
   6   7  20     2468.85     1937.74    268.42 o 
   7   7  20      514.75      696.66    145.67 o 
   8   7  20      142.97      565.75    199.01 o 
   9   7  20      592.22      620.11    169.68 o 
  10   7  20     1196.64      733.01    195.72 o 
   0   8  20     4255.92     4203.32    535.59 o 
   1   8  20      640.95      660.23    154.06 o 
   2   8  20      535.59      770.67    157.70 o 
   3   8  20     1703.41     1523.82    287.15 o 
   4   8  20     5820.24     5427.63    584.18 o 
   5   8  20      325.96      485.61    157.47 o 
   1   1  21    16138.44    19345.60    872.38 o 
   2   1  21    14931.83    18991.99    820.50 o 
   3   1  21     1530.17     1412.56    170.27 o 
   4   1  21     7556.44     9059.21    585.28 o 
   5   1  21     1815.45     1726.79    237.52 o 
   6   1  21    14903.43    16418.32    789.82 o 
   7   1  21      726.36      714.27    149.07 o 
   8   1  21     3215.13     2701.31    314.73 o 
   9   1  21       74.70      477.30    118.23 o 
  10   1  21      164.81      405.15    137.79 o 
  11   1  21     5785.77     4951.47    416.92 o 
  12   1  21      346.45      594.71    151.88 o 
  13   1  21     4603.76     4176.03    653.90 o 
  14   1  21      760.07      621.06    205.56 o 
  15   1  21     2084.57     1250.79    226.59 o 
  16   1  21      119.23      398.77    228.27 o 
  17   1  21     1542.46     1324.73    254.50 o 
   0   2  21     3245.31     3278.66    454.53 o 
   1   2  21    12397.38    14295.14    742.44 o 
   2   2  21     2359.75     2091.08    213.76 o 
   3   2  21    22019.53    27096.26   1005.09 o 
   4   2  21     2434.01     2555.05    255.35 o 
   5   2  21     2286.75     2816.06    268.71 o 
   6   2  21      207.25      372.87     98.25 o 
   7   2  21     1763.04     1374.41    179.01 o 
   8   2  21    13747.40    12802.91    661.51 o 
   9   2  21    12613.48    11249.25    699.16 o 
  10   2  21     6303.99     5606.66    502.57 o 
  11   2  21      729.10     1003.09    184.45 o 
  12   2  21     1245.67      998.52    226.14 o 
  13   2  21     8907.84     9492.59    825.99 o 
  14   2  21      395.84      663.64    131.92 o 
  15   2  21     4954.97     4647.53    504.20 o 
  16   2  21     2156.53     2083.42    290.83 o 
   1   3  21     9770.92    10021.52    732.85 o 
   2   3  21     3159.84     3430.02    313.81 o 
   3   3  21     2918.49     2851.91    239.18 o 
   4   3  21       40.64      282.83    124.13 o 
   5   3  21     4158.98     3774.58    318.33 o 
   6   3  21     2025.92     1273.21    178.05 o 
   7   3  21     1254.97     1479.80    205.58 o 
   8   3  21     7712.72     6440.74    565.44 o 
   9   3  21      785.12      604.52    126.70 o 
  10   3  21     2365.59     2235.61    250.70 o 
  11   3  21     8404.16     8139.97    736.55 o 
  12   3  21     4440.06     4150.33    619.28 o 
  13   3  21     1346.85     1194.97    225.34 o 
  14   3  21     1229.46     1161.68    180.32 o 
  15   3  21     3281.55     2594.06    447.78 o 
  16   3  21      236.92      630.90    224.71 o 
   0   4  21     1759.53     1390.99    259.45 o 
   1   4  21       70.16      348.40    195.91 o 
   2   4  21     1148.07      801.55    161.94 o 
   3   4  21        6.86      426.22    139.56 o 
   4   4  21     1042.13     1112.20    158.69 o 
   5   4  21      481.72      503.74    154.75 o 
   6   4  21     2111.48     1853.65    215.33 o 
   7   4  21      106.16      421.28    105.49 o 
   8   4  21       47.42      373.43    119.04 o 
   9   4  21       13.36      272.78    112.63 o 
  10   4  21     1069.96      656.46    135.39 o 
  11   4  21        4.09      217.06     87.36 o 
  12   4  21     1011.30      723.55    196.28 o 
  13   4  21      216.34      529.06    128.52 o 
  14   4  21      159.94      545.40    159.83 o 
  15   4  21      275.49      691.43    207.15 o 
   1   5  21     4285.56     3349.89    295.24 o 
   2   5  21      509.62      658.38    140.63 o 
   3   5  21      727.20      876.35    132.26 o 
   4   5  21      593.04      747.83    132.31 o 
   5   5  21     2007.09     2047.04    241.04 o 
   6   5  21      697.99      677.43    125.39 o 
   7   5  21     1258.65      716.25    154.16 o 
   8   5  21     3303.41     2478.32    254.91 o 
   9   5  21      102.22      508.83    150.03 o 
  10   5  21     2321.30     1777.14    239.16 o 
  11   5  21     3184.29     2687.92    378.23 o 
  12   5  21     1137.31     1159.95    261.92 o 
  13   5  21      889.77      702.91    192.05 o 
   0   6  21     3606.14     3922.33    548.69 o 
   1   6  21     3748.91     3962.12    466.99 o 
   2   6  21     2112.10     1288.59    225.39 o 
   3   6  21     8109.50     8386.24    691.87 o 
   4   6  21     8942.70     7774.27    625.38 o 
   5   6  21      371.81      454.22    106.78 o 
   6   6  21     1873.57     1233.65    206.31 o 
   7   6  21      553.80      505.57    123.58 o 
   8   6  21     3787.40     3792.61    501.97 o 
   9   6  21     2164.51     1733.42    286.86 o 
  10   6  21        7.78      616.94    156.19 o 
  11   6  21     1090.29      905.21    210.53 o 
   1   7  21     4325.89     4564.30    410.72 o 
   2   7  21      517.34      654.19    131.89 o 
   3   7  21     1004.95      903.54    158.30 o 
   4   7  21     1507.61     1414.06    212.07 o 
   5   7  21      752.96      591.80    171.89 o 
   6   7  21     2900.07     2641.33    358.57 o 
   7   7  21     1060.39     1106.03    196.42 o 
   8   7  21       91.19      642.67    139.10 o 
   0   0  22      230.31      641.65    274.88 o 
   1   0  22    37882.19    46512.63   1957.25 o 
   2   0  22     2931.76     2669.38    532.38 o 
   3   0  22    38615.96    49014.57   1851.57 o 
   4   0  22     1543.13     1848.24    329.83 o 
   5   0  22     8537.76    10159.62    981.99 o 
   6   0  22     2072.24     1716.30    284.78 o 
   7   0  22      192.29      618.06    178.00 o 
   8   0  22     1338.03      997.05    239.63 o 
   9   0  22    13616.03    12016.77   1105.25 o 
  10   0  22     1493.44     1536.67    328.04 o 
  11   0  22      517.21      624.41    173.83 o 
  12   0  22     1554.36      974.71    265.45 o 
  13   0  22    12111.18     9410.64   1217.06 o 
  14   0  22        3.09      521.68    260.56 o 
  15   0  22     3799.29     4256.71    756.00 o 
  16   0  22     1209.55     1173.50    339.44 o 
   1   1  22    15555.26    19954.83   1073.29 o 
   2   1  22     2212.74     2194.01    261.06 o 
   3   1  22     1641.45     1342.54    211.46 o 
   4   1  22      339.95      619.33    148.70 o 
   5   1  22     7973.32     8416.96    646.84 o 
   6   1  22     1413.65     1300.90    156.54 o 
   7   1  22     2161.70     1734.03    202.81 o 
   8   1  22      236.26      297.26    140.87 o 
   9   1  22      377.54      485.40    101.06 o 
  10   1  22      525.07      720.66    159.30 o 
  11   1  22     8475.47     7086.75    739.61 o 
  12   1  22     1178.69     1003.07    205.83 o 
  13   1  22     4226.49     4158.04    492.76 o 
  14   1  22      217.07      392.84    144.38 o 
  15   1  22     2543.04     2014.86    384.91 o 
  16   1  22       33.90      404.46    177.83 o 
   0   2  22     4079.38     4347.45    561.36 o 
   1   2  22     2955.34     3166.72    322.11 o 
   2   2  22      111.95      629.81    143.07 o 
   3   2  22        0.83      227.54    150.24 o 
   4   2  22      864.28      656.53    155.04 o 
   5   2  22     6823.96     7236.02    571.18 o 
   6   2  22     2210.54     1943.44    222.67 o 
   7   2  22     3050.27     2318.90    275.54 o 
   8   2  22        2.64      207.65    112.57 o 
   9   2  22     1031.99     1021.98    197.36 o 
  10   2  22     1433.14      973.78    169.13 o 
  11   2  22     3152.55     2376.19    281.19 o 
  12   2  22      141.72      676.97    155.90 o 
  13   2  22      873.27      758.24    162.02 o 
  14   2  22       89.22      754.41    166.21 o 
  15   2  22      931.98      604.99    164.69 o 
   1   3  22     8737.61    10319.62    676.25 o 
   2   3  22      857.89      814.54    166.80 o 
   3   3  22      146.23      386.55    124.92 o 
   4   3  22      693.72      775.31    149.66 o 
   5   3  22     5652.20     5712.60    528.51 o 
   6   3  22       32.29      684.73    120.50 o 
   7   3  22      321.24      461.77    134.17 o 
   8   3  22     1130.85      755.26    158.51 o 
   9   3  22     1060.70      824.99    194.49 o 
  10   3  22       61.48       88.35    140.30 o 
  11   3  22     5065.49     4720.36    475.61 o 
  12   3  22      926.37      623.80    169.37 o 
  13   3  22     3696.16     3754.95    404.65 o 
  14   3  22       40.30      276.98    193.20 o 
  15   3  22     2111.44     1625.32    302.12 o 
   0   4  22     5691.24     5569.77    635.03 o 
   1   4  22     7096.76     5255.88    458.96 o 
   2   4  22     1313.47     1145.57    178.83 o 
   3   4  22    17069.51    20638.19   1112.01 o 
   4   4  22      246.46      553.21    154.48 o 
   5   4  22      425.46      729.24    152.01 o 
   6   4  22      683.29      752.32    141.68 o 
   7   4  22     2946.71     2594.31    250.82 o 
   8   4  22      543.57      334.87    133.44 o 
   9   4  22     4258.14     3230.95    335.43 o 
  10   4  22     3088.34     2373.24    314.95 o 
  11   4  22     5989.70     4968.82    547.93 o 
  12   4  22      315.55      199.19    169.31 o 
  13   4  22     9272.56     9030.97   1240.87 o 
  14   4  22      109.12      272.58    172.64 o 
   1   5  22    13323.10    13621.41    860.95 o 
   2   5  22       84.36      516.62    145.58 o 
   3   5  22     5200.48     4589.64    425.31 o 
   4   5  22     1963.02     1370.07    197.58 o 
   5   5  22     1953.40     1529.91    203.78 o 
   6   5  22     1293.37      885.09    170.82 o 
   7   5  22     3152.92     2467.74    305.25 o 
   8   5  22        7.19      160.93    152.46 o 
   9   5  22       49.64      382.97    148.50 o 
  10   5  22      531.13      665.87    220.84 o 
  11   5  22     4865.96     4375.18    532.14 o 
  12   5  22      159.59      589.05    202.61 o 
   0   6  22      106.57      465.52    202.34 o 
   1   6  22     1329.66     1188.52    191.29 o 
   2   6  22       57.43      310.28    197.58 o 
   3   6  22      859.47     1022.87    173.31 o 
   4   6  22      178.36      487.91    157.34 o 
   5   6  22      524.10      422.79    116.13 o 
   6   6  22       81.50      252.92    124.59 o 
   7   6  22       42.32      153.65    152.57 o 
   8   6  22       52.83      498.68    152.66 o 
   9   6  22       47.36      494.94    159.62 o 
  10   6  22       27.41      503.28    141.01 o 
   1   7  22     4034.43     4398.08    436.34 o 
   2   7  22      868.63      776.30    183.83 o 
   3   7  22     2369.13     2216.43    267.47 o 
   4   7  22      584.35      860.20    168.80 o 
   5   7  22      469.02      758.61    167.82 o 
   6   7  22      443.56      389.77    133.41 o 
   2   1  23     8894.56    10524.64    844.31 o 
   3   1  23    18070.94    20211.59    836.86 o 
   4   1  23      204.15      462.48    134.21 o 
   5   1  23     1712.91     1975.67    261.88 o 
   6   1  23      754.68      760.92    133.80 o 
   7   1  23     6576.35     6641.28    531.82 o 
   8   1  23     2529.24     2027.03    318.22 o 
   9   1  23      564.16      431.10    115.78 o 
  10   1  23      811.16      633.06    163.44 o 
  11   1  23     6502.89     4967.38    518.31 o 
  12   1  23     1216.06     1055.08    204.15 o 
  13   1  23       57.75      475.29    160.98 o 
  14   1  23      157.15      403.20    151.47 o 
  15   1  23     1112.44      843.21    254.02 o 
   0   2  23     8990.77    10392.29   1058.02 o 
   1   2  23     6259.98     7841.77    576.83 o 
   2   2  23      234.80      441.95    133.59 o 
   3   2  23    19148.26    20237.02    884.02 o 
   4   2  23     1802.93     2110.02    208.74 o 
   5   2  23      110.51      484.00    164.86 o 
   6   2  23       11.89      413.57    127.96 o 
   7   2  23     1462.02     1145.82    200.09 o 
   8   2  23     1202.34     1031.77    180.55 o 
   9   2  23     4896.67     4801.38    441.81 o 
  10   2  23     1093.74      576.69    146.37 o 
  11   2  23     3117.02     2855.40    390.77 o 
  12   2  23     5625.09     5104.53    521.53 o 
  13   2  23     7639.16     7028.53    844.16 o 
  14   2  23      249.59      275.45    168.30 o 
   1   3  23     5427.99     5465.51    459.95 o 
   2   3  23     1041.02     1093.28    226.03 o 
   3   3  23     1408.45     1490.47    189.88 o 
   4   3  23     1455.33     1400.65    183.01 o 
   5   3  23     2682.97     2246.58    357.74 o 
   6   3  23      199.04      632.21    139.41 o 
   7   3  23      182.28      456.28    141.41 o 
   8   3  23        8.56      385.82    101.61 o 
   9   3  23     1943.21     1471.08    277.43 o 
  10   3  23     2913.55     2405.24    353.41 o 
  11   3  23     4694.29     4801.36    547.07 o 
  12   3  23      133.27      233.24    161.54 o 
  13   3  23     7585.16     6047.33    699.39 o 
  14   3  23     3314.40     2451.20    385.94 o 
   0   4  23     1574.59     1261.64    271.50 o 
   1   4  23     1273.13      757.48    155.82 o 
   2   4  23       10.53      430.25    127.53 o 
   3   4  23     1005.63      624.07    136.50 o 
   4   4  23      403.06      676.72    175.05 o 
   5   4  23      538.92      397.73    184.52 o 
   6   4  23      204.12      329.07    119.53 o 
   7   4  23      321.98      348.29    132.61 o 
   8   4  23        5.35      254.98    128.84 o 
   9   4  23      438.71      268.25    126.11 o 
  10   4  23      205.82      529.53    158.10 o 
  11   4  23      342.73      503.31    229.20 o 
  12   4  23       11.71      340.81    212.75 o 
   1   5  23     1910.65     1437.02    233.25 o 
   2   5  23       16.49      410.55    141.44 o 
   3   5  23       87.25      356.85    155.83 o 
   4   5  23      413.43      686.26    159.39 o 
   5   5  23     1965.53     1452.07    237.01 o 
   6   5  23      229.43      495.92    140.81 o 
   7   5  23       38.42      568.21    130.59 o 
   8   5  23      149.06      398.30    133.39 o 
   9   5  23     1533.75     1221.26    225.79 o 
  10   5  23      637.19      734.83    173.13 o 
   0   6  23     3661.33     2967.86    623.89 o 
   1   6  23     8982.45     7636.49    601.77 o 
   2   6  23        3.12      368.45    168.91 o 
   3   6  23     6840.91     6174.86    543.38 o 
   4   6  23     1674.14     1416.14    205.36 o 
   5   6  23     2715.62     1852.46    232.19 o 
   6   6  23      440.98      545.23    132.54 o 
   7   6  23      134.13      484.36    164.39 o 
   8   6  23      608.26      771.89    178.39 o 
   1   7  23     2914.15     2213.05    293.73 o 
   2   7  23     2610.67     2178.53    298.30 o 
   1   0  24     5081.89     6041.15    797.35 o 
   2   0  24      174.90      405.59    216.25 o 
   3   0  24    10513.71    12325.11   1253.10 o 
   4   0  24    13414.74    17610.62   1401.43 o 
   5   0  24       74.38      312.48    146.62 o 
   6   0  24     2807.11     2204.34    362.69 o 
   7   0  24       93.63      190.78    146.45 o 
   8   0  24     6531.38     7342.37    840.49 o 
   9   0  24     2793.85     2329.04    438.93 o 
  10   0  24     7979.44     6692.20   1031.52 o 
  11   0  24     1194.70      885.02    265.20 o 
  12   0  24     3287.87     1998.38    418.87 o 
  13   0  24     5386.78     4987.45    923.18 o 
  14   0  24       34.30      595.82    297.73 o 
   1   1  24     5998.00     6448.73    563.18 o 
   2   1  24     8184.95     8608.79    716.79 o 
   3   1  24      355.64      248.37    174.87 o 
   4   1  24      454.15      533.40    153.42 o 
   5   1  24     1220.39     1087.80    154.45 o 
   6   1  24      777.43      796.74    133.87 o 
   7   1  24      626.30      562.75    129.79 o 
   8   1  24      122.29      365.94    151.22 o 
   9   1  24      187.61      207.20    147.84 o 
  10   1  24     4561.57     3976.63    479.38 o 
  11   1  24     1382.45      914.43    348.37 o 
  12   1  24      171.74      288.23    171.45 o 
  13   1  24     1574.06     1376.90    245.41 o 
  14   1  24     3110.01     3109.06    421.75 o 
   0   2  24     3018.23     3112.14    486.96 o 
   1   2  24      265.23      638.03    179.80 o 
   2   2  24      130.68      468.51    166.80 o 
   3   2  24        7.48      488.96    152.30 o 
   4   2  24      795.72     1007.33    163.52 o 
   5   2  24       17.00      497.79    135.14 o 
   6   2  24     2873.65     2705.11    341.66 o 
   7   2  24      304.01      584.68    101.18 o 
   8   2  24       65.82      397.88    103.88 o 
   9   2  24      271.80      494.92    131.76 o 
  10   2  24     1505.32     1163.31    187.14 o 
  11   2  24      172.99      438.28    132.89 o 
  12   2  24      824.41      728.26    189.49 o 
  13   2  24        0.37      399.62    191.83 o 
   1   3  24     1561.60     1267.41    198.72 o 
   2   3  24     1383.89     1570.07    258.75 o 
   3   3  24      230.93      602.19    150.89 o 
   4   3  24     2010.43     1546.50    214.49 o 
   5   3  24      638.69      673.71    144.68 o 
   6   3  24      370.43      514.74    130.24 o 
   7   3  24       31.45      491.66    139.78 o 
   8   3  24      163.72      500.54    126.35 o 
   9   3  24      607.06      649.06    158.02 o 
  10   3  24     3390.85     2379.36    355.23 o 
  11   3  24     1664.98     1347.45    289.83 o 
  12   3  24       95.78      692.99    202.82 o 
   0   4  24     1275.27     1028.83    209.71 o 
   1   4  24     3898.60     4404.42    444.15 o 
   2   4  24     1714.32     1204.99    224.40 o 
   3   4  24     3798.61     3699.12    344.20 o 
   4   4  24     2622.91     1846.40    273.97 o 
   5   4  24       23.77      355.88    164.49 o 
   6   4  24     1481.76     1188.61    206.50 o 
   7   4  24      159.67      422.10    127.34 o 
   8   4  24     3341.67     3079.15    350.53 o 
   9   4  24      818.38      845.62    174.05 o 
  10   4  24       74.28      469.99    191.33 o 
  11   4  24      476.03      611.98    152.96 o 
   1   5  24     2988.67     2440.59    299.59 o 
   2   5  24    10191.12     8404.81    714.04 o 
   3   5  24       21.11      377.00    172.37 o 
   4   5  24       67.27      539.25    106.85 o 
   5   5  24      696.30      796.51    152.84 o 
   6   5  24     2915.48     1983.94    230.98 o 
   7   5  24      112.41      398.69    128.11 o 
   8   5  24     1598.64     1002.47    216.06 o 
   9   5  24       10.81      443.12    124.51 o 
   0   6  24     2316.82     1814.18    422.99 o 
   1   6  24       34.35      463.84    239.25 o 
   2   6  24       11.31      419.93    164.14 o 
   3   6  24       19.74      384.25    136.57 o 
   4   6  24      474.08      538.84    152.83 o 
   5   6  24      319.88      247.48    125.94 o 
   1   1  25       35.25      423.98    164.03 o 
   2   1  25    11336.74    13591.56    775.62 o 
   3   1  25     5901.33     7068.97    604.02 o 
   4   1  25      105.19      475.56    128.18 o 
   5   1  25       90.45      295.52    154.06 o 
   6   1  25     4797.99     5754.32    516.02 o 
   7   1  25     3743.96     4149.82    417.41 o 
   8   1  25     1623.03     1063.73    167.82 o 
   9   1  25      650.96      565.89    232.36 o 
  10   1  25     2382.66     1721.75    284.22 o 
  11   1  25      289.42      385.67    186.61 o 
  12   1  25      898.27      806.74    172.29 o 
   0   2  25    11273.65    12740.03   1505.53 o 
   1   2  25     1048.77     1302.47    251.17 o 
   2   2  25      491.55      729.12    186.98 o 
   3   2  25     2207.64     2414.05    280.44 o 
   4   2  25     3880.70     4349.63    450.41 o 
   5   2  25     1690.44     1549.78    241.33 o 
   6   2  25      434.73      794.05    135.77 o 
   7   2  25      467.05      649.27    146.55 o 
   8   2  25     4272.91     4394.09    403.53 o 
   9   2  25       77.33      573.37    162.66 o 
  10   2  25       52.22      330.75    187.30 o 
  11   2  25       57.33      669.49    167.37 o 
  12   2  25     9073.99     7902.51    860.77 o 
   1   3  25     3125.02     2955.40    395.86 o 
   2   3  25     3336.96     2539.81    382.48 o 
   3   3  25      717.91      864.12    182.61 o 
   4   3  25     1528.16     1102.78    193.96 o 
   5   3  25        5.03      324.02    121.94 o 
   6   3  25     1009.16     1050.26    159.25 o 
   7   3  25      159.37      571.90    107.51 o 
   8   3  25       80.78      442.83    154.10 o 
   9   3  25     2691.63     2011.87    354.88 o 
  10   3  25     2251.33     1428.34    265.67 o 
  11   3  25      185.40      544.54    187.97 o 
   0   4  25     1246.97     1218.48    280.55 o 
   1   4  25      694.68      859.09    182.48 o 
   2   4  25      133.29      433.73    145.60 o 
   3   4  25       88.05      430.06    131.78 o 
   4   4  25      366.00      662.67    185.14 o 
   5   4  25      540.92      618.97    154.20 o 
   6   4  25      176.43      496.44    189.36 o 
   7   4  25      150.24      427.79    154.66 o 
   8   4  25       31.01      432.15    123.34 o 
   9   4  25      172.50      611.03    180.38 o 
   1   5  25     1697.13     1873.92    299.09 o 
   2   5  25     1304.08     1260.49    226.35 o 
   3   5  25      300.71      541.52    137.53 o 
   4   5  25      310.16      473.10    127.90 o 
   5   5  25       16.94      548.61    157.19 o 
   6   5  25      643.77      900.11    208.09 o 
   0   0  26     8502.29    12227.24   1605.13 o 
   1   0  26     4989.87     6116.31    813.36 o 
   2   0  26     2226.90     1963.25    446.99 o 
   3   0  26      431.52      576.50    177.92 o 
   4   0  26     3619.48     3806.76    535.73 o 
   5   0  26    20916.39    24671.56   1243.40 o 
   6   0  26     1534.61     1344.99    375.65 o 
   7   0  26      344.30      600.29    234.77 o 
   8   0  26     5150.89     5017.69    874.25 o 
   9   0  26     2495.58     1948.10    432.13 o 
  10   0  26       72.87      333.51    249.65 o 
  11   0  26       86.59      302.80    244.72 o 
   1   1  26      168.09      600.02    143.90 o 
   2   1  26     6301.38     6943.64    590.45 o 
   3   1  26     1433.60     1304.66    217.54 o 
   4   1  26      280.39      477.29    135.37 o 
   5   1  26      257.01      605.18    141.52 o 
   6   1  26     1013.92     1170.45    200.72 o 
   7   1  26     1219.37     1096.76    198.84 o 
   8   1  26       54.91      265.51    128.81 o 
   9   1  26     2794.10     1717.31    249.82 o 
  10   1  26     2347.52     2165.31    278.38 o 
  11   1  26      106.39      249.04    115.48 o 
   0   2  26      641.35     1025.68    306.00 o 
   1   2  26      772.69      784.65    145.40 o 
   2   2  26       88.28      522.51    133.83 o 
   3   2  26       20.85      402.42    114.41 o 
   4   2  26       43.93      465.34    168.84 o 
   5   2  26     1321.75     1089.68    188.90 o 
   6   2  26       66.49      331.27    150.45 o 
   7   2  26      719.82      793.31    144.96 o 
   8   2  26       14.61      463.02    158.72 o 
   9   2  26      147.62      452.48    192.49 o 
  10   2  26      245.42      557.40    189.15 o 
   1   3  26      441.73      755.44    164.94 o 
   2   3  26     5002.40     5327.32    500.39 o 
   3   3  26      353.30      482.78    156.84 o 
   4   3  26       10.11      461.91    129.46 o 
   5   3  26      442.34      569.37    118.10 o 
   6   3  26     1669.22     1126.56    186.14 o 
   7   3  26      429.14      694.38    152.48 o 
   8   3  26      240.46      759.91    184.88 o 
   9   3  26     1103.33      689.31    184.02 o 
   0   4  26    10846.62    11382.60   1128.02 o 
   1   4  26       71.81      435.48    161.08 o 
   2   4  26      102.42      546.93    139.43 o 
   3   4  26       92.56      315.62    151.69 o 
   4   4  26     6088.99     7179.71    585.88 o 
   5   4  26      998.50     1108.38    209.91 o 
   6   4  26      254.93      884.86    276.45 o 
   7   4  26     3356.82     3103.82    501.13 o 
   1   5  26      286.47      731.44    200.19 o 
   2   5  26     2805.77     2666.27    329.13 o 
   1   1  27       73.69      607.73    153.73 o 
   2   1  27       28.33      555.27    139.08 o 
   3   1  27     4190.84     4045.43    391.75 o 
   4   1  27     3016.74     2674.33    337.01 o 
   5   1  27      603.60      798.61    179.02 o 
   6   1  27      219.11      546.93    167.46 o 
   7   1  27     3072.94     2931.87    420.03 o 
   8   1  27      847.01      731.12    196.95 o 
   9   1  27     2723.02     2642.67    353.41 o 
   0   2  27     8937.71    11997.46   1226.32 o 
   1   2  27     1055.29      868.75    181.07 o 
   2   2  27      127.13      567.48    146.33 o 
   3   2  27       88.54      691.25    169.71 o 
   4   2  27     3298.89     3349.67    367.17 o 
   5   2  27     8103.51     8120.97    744.18 o 
   6   2  27       60.12      495.09    143.39 o 
   7   2  27     4573.59     3794.10    546.74 o 
   8   2  27      988.12      977.31    223.95 o 
   1   3  27       62.04      469.03    140.01 o 
   2   3  27     8067.47     7648.56    680.92 o 
   3   3  27     2526.84     2438.31    314.66 o 
   4   3  27       75.92      448.77    152.61 o 
   5   3  27      370.72      687.24    154.29 o 
   6   3  27     1134.02     1315.06    205.37 o 
   0   4  27      388.02      815.24    218.29 o 
   1   4  27       85.11      556.78    129.21 o 
   2   4  27      369.21      470.79    137.15 o 
   3   4  27       10.52      566.44    184.44 o 
   0   0  28      377.49      876.14    308.57 o 
   1   0  28      411.76      487.96    196.52 o 
   2   0  28      189.81      688.42    210.62 o 
   3   0  28       98.34      299.14    228.08 o 
   4   0  28        2.08      406.17    224.11 o 
   5   0  28     2980.56     2715.85    555.86 o 
   6   0  28      382.04      578.65    225.51 o 
   1   1  28       57.18      299.11    138.62 o 
   2   1  28      510.62      800.19    133.42 o 
   3   1  28     3863.69     3542.81    367.00 o 
   4   1  28       36.67      399.81    102.01 o 
   5   1  28      644.17      632.71    166.81 o 
   6   1  28        0.97      522.18    170.09 o 
   0   2  28     1061.09     1588.96    313.45 o 
   1   2  28     1160.13     1312.49    182.14 o 
   2   2  28       12.06      314.93    117.40 o 
   3   2  28       23.72      357.80    135.16 o 
   4   2  28       44.00      392.11    137.07 o 
   5   2  28     1407.61     1489.12    283.11 o 
   1   3  28      216.50      382.72    142.45 o 
                                                 
